# Supplementary material for: Life on the Rocks: First Insights Into the Microbiota of the Threatened Aquatic Rheophyte Hanseniella heterophylla
Source: Front Plant Sci. 2021 Jun 14;12:634960. doi: 10.3389/fpls.2021.634960 (PMC8238419; doi:10.3389/fpls.2021.634960)
Supplement: Supplementary file 1 [file Data_Sheet_1.zip]

Archive with 4 entries (4 files):
- Data Sheet 1/Supplementary Figures and Tables S1-S3.PDF
- Data Sheet 1/Supplementary Table S4.xlsx
- Data Sheet 1/Supplementary Table S5.XLSX
- Data Sheet 1/Supplementary Table S6.xlsx
