# Supplementary material for: Life on the Rocks: First Insights Into the Microbiota of the Threatened Aquatic Rheophyte Hanseniella heterophylla
Source: Front Plant Sci. 2021 Jun 14;12:634960. doi: 10.3389/fpls.2021.634960 (PMC8238419; doi:10.3389/fpls.2021.634960)
Supplement: Supplementary file 1 [file Data_Sheet_1.zip › Data Sheet 1/Supplementary Table S4.xlsx]

## Sheet: TableS4
Table S4. Taxonomic and functional information, percent occurrence and relative abundances of bacterial detected in this study based on SILVA database version 128 and 138.
	SILVA138						SILVA128	Functions				Percent occurrence at each study area			Relative abundance at each study area
OTUs	Kingdom	Phylum	Class	Order	Family	Genus	Taxonomy and functions	Function1	Function2	Function3	Function4	Khek	Than	San	Khek	Than	San
Otu0001	Bacteria	Proteobacteria	Gammaproteobacteria	Pseudomonadales	Pseudomonadaceae	Pseudomonas	Bacteria; p__Proteobacteria; c__Gammaproteobacteria; o__Pseudomonadales; f__Pseudomonadaceae; g__Pseudomonas; s__Pseudomonas_psychrophila;aerobic_chemoheterotrophy	aerobic_chemoheterotrophy				100	60	80	44.1942	0.0184971	0.0184971
Otu0002	Bacteria	Proteobacteria	Gammaproteobacteria	Enterobacterales	Enterobacteriaceae	Cedecea	Bacteria; p__Proteobacteria; c__Gammaproteobacteria; o__Enterobacteriales; f__Enterobacteriaceae; g__Enterobacter; s__unidentified_marine_bacterioplankton;multifunction	multifunction				100	100	100	26.1688	15.963	7.36647
Otu0004	Bacteria	Proteobacteria	Gammaproteobacteria	Enterobacterales	Enterobacteriaceae	Enterobacteriaceae_unclassified	Bacteria; p__Proteobacteria; c__Gammaproteobacteria; o__Enterobacteriales; f__Enterobacteriaceae; g__Pantoea; s__Pantoea_unclassified;nitrogen fixation;fermentation;chemoheterotrophy	nitrogen fixation	fermentation	chemoheterotrophy		80	60	100	3.79653	7.33873	8.98035
Otu0005	Bacteria	Proteobacteria	Gammaproteobacteria	Enterobacterales	Erwiniaceae	Erwiniaceae_unclassified	Bacteria; p__Proteobacteria; c__Gammaproteobacteria; o__Enterobacteriales; f__Enterobacteriaceae; g__Pantoea; s__Pantoea_unclassified;nitrogen fixation;fermentation;chemoheterotrophy	nitrogen fixation	fermentation	chemoheterotrophy		100	80	80	0.744509	11.0428	6.10405
Otu0007	Bacteria	Proteobacteria	Alphaproteobacteria	Rhizobiales	Rhizobiales_unclassified	Rhizobiales_unclassified	Bacteria; p__Proteobacteria; c__Alphaproteobacteria; o__Rhizobiales; f__JG35-K1-AG5; g__uncultured_bacterium; s__uncultured_bacterium_unclassified;unassigned					100	100	100	0.240462	1.02197	8.16185
Otu0008	Bacteria	Proteobacteria	Alphaproteobacteria	Rhodobacterales	Rhodobacteraceae	Rhodobacter	Bacteria; p__Proteobacteria; c__Alphaproteobacteria; o__Rhodobacterales; f__Rhodobacteraceae; g__Rhodobacter; s__Rhodobacter_unclassified;photoheterotrophy;cyanobacteria or phototrophy	photoheterotrophy	cyanobacteria or phototrophy			100	100	100	0.16185	3.66705	1.1422
Otu0009	Bacteria	Proteobacteria	Gammaproteobacteria	Pseudomonadales	Moraxellaceae	Moraxellaceae_unclassified (Acinetobacter)	Bacteria; p__Proteobacteria; c__Gammaproteobacteria; o__Pseudomonadales; f__Moraxellaceae; g__Acinetobacter; s__Acinetobacter_unclassified;human pathogen;animal_parasites_or_symbionts;aromatic_compound_degradation	human pathogen	animal_parasites_or_symbionts	aromatic_compound_degradation		40	60	40	5.68786	0.0138728	0.0184971
Otu0010	Bacteria	Chloroflexi	Chloroflexia	Chloroflexales	Chloroflexales_unclassified	Chloroflexales_unclassified	Bacteria; p__Chloroflexi; c__Chloroflexia; o__Chloroflexales; f__Chloroflexales_unclassified; g__Chloroflexales_unclassified; s__Chloroflexales_unclassified;unassigned					20	60	20	0.00462428	2.80694	1.9237
Otu0011	Bacteria	Proteobacteria	Gammaproteobacteria	Burkholderiales	Oxalobacteraceae	Oxalobacteraceae_unclassified	Bacteria; p__Proteobacteria; c__Betaproteobacteria; o__Burkholderiales; f__Oxalobacteraceae; g__Oxalobacteraceae_unclassified; s__Oxalobacteraceae_unclassified;unassigned					100	100	100	0.467052	3.3896	1.62775
Otu0012	Bacteria	Proteobacteria	Alphaproteobacteria	Rhizobiales	Rhizobiales_Incertae_Sedis	uncultured	Bacteria; p__Proteobacteria; c__Alphaproteobacteria; o__Rhizobiales; f__JG35-K1-AG5; g__uncultured_bacterium; s__uncultured_bacterium_unclassified;unassigned					100	100	100	0.203468	0.698266	3.70405
Otu0014	Bacteria	Chloroflexi	Chloroflexia	Chloroflexales	Chloroflexaceae	Candidatus_Chlorothrix	Bacteria; p__Chloroflexi; c__Chloroflexia; o__Chloroflexales; f__Chloroflexales_Incertae_Sedis; g__Candidatus_Chlorothrix; s__uncultured_organism;unassigned					60	60	40	0.0184971	2.41387	0.476301
Otu0015	Bacteria	Proteobacteria	Gammaproteobacteria	Burkholderiales	Methylophilaceae	Methylophilaceae_unclassified	Bacteria; p__Proteobacteria; c__Betaproteobacteria; o__Methylophilales; f__Methylophilaceae; g__Methylophilus; s__uncultured_bacterium;methane metabolism;ureolysis;chemoheterotrophy	methane metabolism	ureolysis	chemoheterotrophy		100	100	100	0.804624	1.4474	2.61734
Otu0016	Bacteria	Proteobacteria	Alphaproteobacteria	Sphingomonadales	Sphingomonadaceae	Sphingomonadaceae_unclassified	Bacteria; p__Proteobacteria; c__Alphaproteobacteria; o__Sphingomonadales; f__Sphingomonadales_unclassified; g__Sphingomonadales_unclassified; s__Sphingomonadales_unclassified;aerobic_chemoheterotrophy	aerobic_chemoheterotrophy				100	100	100	0.147977	0.235838	4.77225
Otu0017	Bacteria	Deinococcota	Deinococci	Deinococcales	Trueperaceae	Truepera	Bacteria; p__Deinococcus-Thermus; c__Deinococci; o__Deinococcales; f__Trueperaceae; g__Truepera; s__uncultured_bacterium;unassigned					100	100	100	0.305202	2.2104	1.04971
Otu0018	Bacteria	Bacteria_unclassified	Bacteria_unclassified	Bacteria_unclassified	Bacteria_unclassified	Bacteria_unclassified	Bacteria; p__Deinococcus-Thermus; c__Deinococci; o__Deinococcales; f__Deinococcaceae; g__Deinococcaceae_unclassified; s__Deinococcaceae_unclassified;unassigned					20	40	100	0.0323699	1.05896	1.53064
Otu0019	Bacteria	Bacteroidota	Bacteroidia	Flavobacteriales	Weeksellaceae	Cloacibacterium	Bacteria; p__Bacteroidetes; c__Flavobacteriia; o__Flavobacteriales; f__Flavobacteriaceae; g__Flavobacteriaceae_unclassified; s__Flavobacteriaceae_unclassified;unassigned					20	80	20	0.00462428	1.59075	0.0323699
Otu0020	Bacteria	Proteobacteria	Gammaproteobacteria	Burkholderiales	Oxalobacteraceae	Oxalobacteraceae_unclassified	Bacteria; p__Proteobacteria; c__Betaproteobacteria; o__Burkholderiales; f__Oxalobacteraceae; g__Janthinobacterium; s__uncultured_bacterium;human pathogen;animal_parasites_or_symbionts	human pathogen	animal_parasites_or_symbionts			40	80	80	1.09133	0.110983	0.152601
Otu0021	Bacteria	Proteobacteria	Alphaproteobacteria	Sphingomonadales	Sphingomonadaceae	Sphingomonadaceae_unclassified	Bacteria; p__Proteobacteria; c__Alphaproteobacteria; o__Sphingomonadales; f__Sphingomonadales_unclassified; g__Sphingomonadales_unclassified; s__Sphingomonadales_unclassified;aerobic_chemoheterotrophy	aerobic_chemoheterotrophy				80	100	100	0.0693642	0.25896	2.42312
Otu0022	Bacteria	Proteobacteria	Alphaproteobacteria	Rhizobiales	Beijerinckiaceae	Beijerinckiaceae_unclassified	Bacteria; p__Proteobacteria; c__Alphaproteobacteria; o__Rhizobiales; f__Rhizobiales_unclassified; g__Rhizobiales_unclassified; s__Rhizobiales_unclassified;unassigned					100	100	100	0.314451	0.8	2.43237
Otu0023	Bacteria	Proteobacteria	Alphaproteobacteria	Sphingomonadales	Sphingomonadaceae	Sphingomonadaceae_unclassified	Bacteria; p__Proteobacteria; c__Alphaproteobacteria; o__Sphingomonadales; f__Sphingomonadaceae; g__uncultured; s__Sphingopyxis_sp._enrichment_culture_clone_03SUJ8;aerobic_chemoheterotrophy	aerobic_chemoheterotrophy				80	100	100	0.0369942	1.27168	1.55376
Otu0024	Bacteria	Proteobacteria	Gammaproteobacteria	Burkholderiales	Burkholderiales_unclassified	Burkholderiales_unclassified	Bacteria; p__Proteobacteria; c__Betaproteobacteria; o__Burkholderiales; f__Alcaligenaceae; g__uncultured; s__uncultured_bacterium;human pathogen;animal_parasites_or_symbionts	human pathogen	animal_parasites_or_symbionts			100	80	100	0.235838	0.221965	2.76069
Otu0028	Bacteria	Bacteroidota	Bacteroidia	Cytophagales	Cytophagales_unclassified	Cytophagales_unclassified	Bacteria; p__Bacteroidetes; c__Cytophagia; o__Cytophagales; f__Cytophagaceae; g__Spirosoma; s__Spirosoma_unclassified;unassigned					40	80	20	0.0786127	1.34104	0.083237
Otu0029	Bacteria	Actinobacteriota	Actinobacteria	Pseudonocardiales	Pseudonocardiaceae	Pseudonocardia	Bacteria; p__Actinobacteria; c__Actinobacteria; o__Pseudonocardiales; f__Pseudonocardiaceae; g__Pseudonocardia; s__uncultured_bacterium;aerobic_chemoheterotrophy	aerobic_chemoheterotrophy				60	100	100	0.795376	1.59075	0.910983
Otu0030	Bacteria	Proteobacteria	Alphaproteobacteria	Rhizobiales	Rhizobiales_unclassified	Rhizobiales_unclassified	Bacteria; p__Proteobacteria; c__Alphaproteobacteria; o__Rhizobiales; f__Methylobacteriaceae; g__Meganema; s__uncultured_bacterium;unassigned					100	100	100	0.0786127	1.13757	0.471676
Otu0031	Bacteria	Proteobacteria	Gammaproteobacteria	Burkholderiales	Burkholderiales_unclassified	Burkholderiales_unclassified	Bacteria; p__Proteobacteria; c__Betaproteobacteria; o__Burkholderiales; f__Burkholderiales_unclassified; g__Burkholderiales_unclassified; s__Burkholderiales_unclassified;unassigned					80	80	100	0.277457	0.89711	1.06821
Otu0032	Bacteria	Proteobacteria	Gammaproteobacteria	Burkholderiales	Comamonadaceae	Pelomonas	Bacteria; p__Proteobacteria; c__Betaproteobacteria; o__Burkholderiales; f__Comamonadaceae; g__Pelomonas; s__uncultured_bacterium;human pathogen;animal_parasites_or_symbionts	human pathogen	animal_parasites_or_symbionts			100	80	100	0.245087	0.693642	0.712139
Otu0033	Bacteria	Deinococcota	Deinococci	Deinococcales	Deinococcaceae	Deinococcaceae_unclassified	Bacteria; p__Deinococcus-Thermus; c__Deinococci; o__Deinococcales; f__Deinococcaceae; g__Deinococcus; s__Deinococcus_unclassified;unassigned					80	20	0	0.0693642	3.2	0
Otu0034	Bacteria	Proteobacteria	Gammaproteobacteria	Xanthomonadales	Xanthomonadaceae	Xanthomonadaceae_unclassified	Bacteria; p__Proteobacteria; c__Gammaproteobacteria; o__Xanthomonadales; f__Xanthomonadaceae; g__Lysobacter; s__uncultured_gamma_proteobacterium;chitinolysis;chemoheterotrophy	chitinolysis	chemoheterotrophy			100	100	100	0.083237	0.915607	0.716763
Otu0035	Bacteria	Proteobacteria	Gammaproteobacteria	Burkholderiales	Burkholderiales_unclassified	Burkholderiales_unclassified	Bacteria; p__Proteobacteria; c__Betaproteobacteria; o__Betaproteobacteria_unclassified; f__Betaproteobacteria_unclassified; g__Betaproteobacteria_unclassified; s__Betaproteobacteria_unclassified;unassigned					60	100	60	0.134104	1.16994	0.143353
Otu0036	Bacteria	Bacteroidota	Bacteroidia	Cytophagales	Microscillaceae	Flexibacter	Bacteria; p__Bacteroidetes; c__Cytophagia; o__Cytophagales; f__Cytophagaceae; g__Flexibacter; s__uncultured_Bacteroidetes_bacterium;unassigned					80	80	100	0.120231	0.642775	0.517919
Otu0037	Bacteria	Proteobacteria	Alphaproteobacteria	Rhizobiales	Rhizobiales_unclassified	Rhizobiales_unclassified	Bacteria; p__Proteobacteria; c__Alphaproteobacteria; o__Rhizobiales; f__Methylobacteriaceae; g__Methylobacteriaceae_unclassified; s__Methylobacteriaceae_unclassified;unassigned					100	100	100	0.101734	0.873988	0.314451
Otu0038	Bacteria	Bacteroidota	Bacteroidia	Cytophagales	Cytophagales_unclassified	Cytophagales_unclassified	Bacteria; p__Bacteroidetes; c__Cytophagia; o__Cytophagales; f__Cytophagaceae; g__Flexibacter; s__uncultured_Bacteroidetes_bacterium;unassigned					60	100	80	0.0878613	0.89711	0.328324
Otu0041	Bacteria	Bacteroidota	Bacteroidia	Chitinophagales	Chitinophagaceae	Chitinophagaceae_unclassified	Bacteria; p__Bacteroidetes; c__Sphingobacteriia; o__Sphingobacteriales; f__Chitinophagaceae; g__Chitinophagaceae_unclassified; s__Chitinophagaceae_unclassified;unassigned					100	100	100	0.147977	0.453179	0.624277
Otu0042	Bacteria	Deinococcota	Deinococci	Deinococcales	Deinococcaceae	uncultured	Bacteria; p__Deinococcus-Thermus; c__Deinococci; o__Deinococcales; f__Deinococcaceae; g__uncultured; s__uncultured_bacterium;unassigned					80	100	80	0.138728	0.587283	0.291329
Otu0043	Bacteria	Proteobacteria	Gammaproteobacteria	Burkholderiales	Methylophilaceae	Methylotenera	Bacteria; p__Proteobacteria; c__Betaproteobacteria; o__Methylophilales; f__Methylophilaceae; g__Methylotenera; s__uncultured_bacterium;methane metabolism;chemoheterotrophy	methane metabolism	chemoheterotrophy			80	100	80	0.120231	0.536416	1.00347
Otu0045	Bacteria	Proteobacteria	Gammaproteobacteria	Burkholderiales	Comamonadaceae	Aquabacterium	Bacteria; p__Proteobacteria; c__Betaproteobacteria; o__Burkholderiales; f__Comamonadaceae; g__Aquabacterium; s__uncultured_bacterium;human pathogen;animal_parasites_or_symbionts;nitrate_reduction	human pathogen	animal_parasites_or_symbionts	nitrate_reduction		100	100	100	0.291329	0.383815	0.975723
Otu0046	Bacteria	Proteobacteria	Alphaproteobacteria	Rhizobiales	Xanthobacteraceae	Bradyrhizobium	Bacteria; p__Proteobacteria; c__Alphaproteobacteria; o__Rhizobiales; f__Bradyrhizobiaceae; g__Bradyrhizobium; s__Bradyrhizobium_elkanii;nitrogen fixation;aerobic_chemoheterotrophy	nitrogen fixation	aerobic_chemoheterotrophy			60	80	100	0.101734	0.360694	0.716763
Otu0047	Bacteria	Deinococcota	Deinococci	Deinococcales	Deinococcaceae	uncultured	Bacteria; p__Deinococcus-Thermus; c__Deinococci; o__Deinococcales; f__Deinococcaceae; g__uncultured; s__uncultured_bacterium;unassigned					100	100	80	0.314451	0.208092	0.457803
Otu0048	Bacteria	Proteobacteria	Gammaproteobacteria	Xanthomonadales	Xanthomonadaceae	Stenotrophomonas	Bacteria; p__Proteobacteria; c__Gammaproteobacteria; o__Xanthomonadales; f__Xanthomonadaceae; g__Stenotrophomonas; s__Stenotrophomonas_maltophilia;multifunction	multifunction				20	60	100	0.00462428	0.633526	0.0693642
Otu0049	Bacteria	Bacteria_unclassified	Bacteria_unclassified	Bacteria_unclassified	Bacteria_unclassified	Bacteria_unclassified	Bacteria; p__Deinococcus-Thermus; c__Deinococci; o__Thermales; f__Thermaceae; g__Meiothermus; s__uncultured_compost_bacterium;unassigned					80	60	40	0.203468	0.430058	0.0416185
Otu0051	Bacteria	Proteobacteria	Alphaproteobacteria	Rhizobiales	Beijerinckiaceae	Beijerinckiaceae_unclassified	Bacteria; p__Proteobacteria; c__Alphaproteobacteria; o__Rhizobiales; f__FukuN57; g__uncultured_bacterium; s__uncultured_bacterium_unclassified;unassigned					100	100	80	0.0554913	0.54104	0.0693642
Otu0052	Bacteria	Proteobacteria	Gammaproteobacteria	Burkholderiales	Comamonadaceae	Comamonadaceae_unclassified	Bacteria; p__Proteobacteria; c__Betaproteobacteria; o__Burkholderiales; f__Comamonadaceae; g__Comamonadaceae_unclassified; s__Comamonadaceae_unclassified;unassigned					60	80	100	0.0739884	0.19422	0.591908
Otu0053	Bacteria	Bacteria_unclassified	Bacteria_unclassified	Bacteria_unclassified	Bacteria_unclassified	Bacteria_unclassified	Bacteria; p__Deinococcus-Thermus; c__Deinococci; o__Deinococci_unclassified; f__Deinococci_unclassified; g__Deinococci_unclassified; s__Deinococci_unclassified;unassigned					100	20	60	0.351445	0.790751	0.12948
Otu0054	Bacteria	Proteobacteria	Gammaproteobacteria	Enterobacterales	Enterobacterales_unclassified	Enterobacterales_unclassified	Bacteria; p__Proteobacteria; c__Gammaproteobacteria; o__Enterobacteriales; f__Enterobacteriaceae; g__Enterobacteriaceae_unclassified; s__Enterobacteriaceae_unclassified;unassigned					80	100	80	0.536416	0.25896	0.166474
Otu0055	Bacteria	Firmicutes	Bacilli	Lactobacillales	Lactobacillaceae	Leuconostoc	Bacteria; p__Firmicutes; c__Bacilli; o__Lactobacillales; f__Leuconostocaceae; g__Leuconostoc; s__Leuconostoc_unclassified;fermentation;chemoheterotrophy	fermentation	chemoheterotrophy			40	0	40	2.01156	0	0.0462428
Otu0056	Bacteria	Proteobacteria	Alphaproteobacteria	Rhizobiales	Rhizobiales_Incertae_Sedis	uncultured	Bacteria; p__Proteobacteria; c__Alphaproteobacteria; o__Rhizobiales; f__MNG7; g__uncultured_bacterium; s__uncultured_bacterium_unclassified;unassigned					80	100	100	0.138728	0.231214	0.536416
Otu0059	Bacteria	Proteobacteria	Gammaproteobacteria	Burkholderiales	Comamonadaceae	Comamonadaceae_unclassified	Bacteria; p__Proteobacteria; c__Betaproteobacteria; o__Burkholderiales; f__Comamonadaceae; g__Comamonadaceae_unclassified; s__Comamonadaceae_unclassified;unassigned					40	80	100	0.249711	0.314451	0.448555
Otu0060	Bacteria	Proteobacteria	Gammaproteobacteria	Burkholderiales	Methylophilaceae	Methylophilaceae_unclassified	Bacteria; p__Proteobacteria; c__Betaproteobacteria; o__Methylophilales; f__Methylophilaceae; g__Methylophilaceae_unclassified; s__Methylophilaceae_unclassified;methane metabolism;chemoheterotrophy	methane metabolism	chemoheterotrophy			20	20	100	0.0601156	0.0231214	0.980347
Otu0061	Bacteria	Actinobacteriota	Thermoleophilia	Thermoleophilia_unclassified	Thermoleophilia_unclassified	Thermoleophilia_unclassified	Bacteria; p__Actinobacteria; c__Thermoleophilia; o__Gaiellales; f__uncultured; g__uncultured_unclassified; s__uncultured_unclassified;unassigned					20	40	80	0.0184971	0.0323699	0.453179
Otu0062	Bacteria	Bacteroidota	Bacteroidia	Cytophagales	Cytophagales_unclassified	Cytophagales_unclassified	Bacteria; p__Bacteroidetes; c__Cytophagia; o__Cytophagales; f__Cytophagaceae; g__Cytophagaceae_unclassified; s__Cytophagaceae_unclassified;unassigned					0	80	20	0	0.397688	0.249711
Otu0063	Bacteria	Proteobacteria	Alphaproteobacteria	Rhodobacterales	Rhodobacteraceae	Rhodobacter	Bacteria; p__Proteobacteria; c__Alphaproteobacteria; o__Rhodobacterales; f__Rhodobacteraceae; g__Rhodobacter; s__Rhodobacter_unclassified;photoheterotrophy;cyanobacteria or phototrophy	photoheterotrophy	cyanobacteria or phototrophy			80	60	100	0.0462428	0.0971098	0.480925
Otu0065	Bacteria	Bacteroidota	Bacteroidia	Flavobacteriales	Weeksellaceae	Chryseobacterium	Bacteria; p__Bacteroidetes; c__Flavobacteriia; o__Flavobacteriales; f__Flavobacteriaceae; g__Chryseobacterium; s__Chryseobacterium_taiwanense;aerobic_chemoheterotrophy	aerobic_chemoheterotrophy				20	40	20	0.00462428	0.360694	0.00462428
Otu0066	Bacteria	Deinococcota	Deinococci	Deinococcales	Deinococcaceae	uncultured	Bacteria; p__Deinococcus-Thermus; c__Deinococci; o__Deinococcales; f__Deinococcaceae; g__uncultured; s__uncultured_bacterium;unassigned					40	40	80	0.0231214	0.0786127	0.346821
Otu0068	Bacteria	Proteobacteria	Gammaproteobacteria	Burkholderiales	Sutterellaceae		Bacteria; p__Proteobacteria; c__Betaproteobacteria; o__Burkholderiales; f__Alcaligenaceae; g__uncultured; s__uncultured_bacterium;human pathogen;animal_parasites_or_symbionts	human pathogen	animal_parasites_or_symbionts			20	60	100	0.0138728	0.208092	0.295954
Otu0069	Bacteria	Chloroflexi	Chloroflexia	Chloroflexales	Roseiflexaceae	uncultured	Bacteria; p__Chloroflexi; c__Chloroflexia; o__Chloroflexales; f__Roseiflexaceae; g__Roseiflexus; s__Roseiflexus_unclassified;unassigned					20	40	40	0.323699	0.198844	0.249711
Otu0070	Bacteria	Deinococcota	Deinococci	Deinococcales	Deinococcaceae	uncultured	Bacteria; p__Deinococcus-Thermus; c__Deinococci; o__Deinococcales; f__Deinococcaceae; g__uncultured; s__uncultured_bacterium;unassigned					0	60	60	0	0.138728	0.208092
Otu0073	Bacteria	Firmicutes	Bacilli	Bacillales	Bacillaceae	Bacillus	Bacteria; p__Firmicutes; c__Bacilli; o__Bacillales; f__Bacillaceae; g__Bacillus; s__Bacillus_unclassified;nitrogen fixation	nitrogen fixation				40	100	100	0.0277457	0.383815	0.272832
Otu0074	Bacteria	Proteobacteria	Alphaproteobacteria	Rhodobacterales	Rhodobacteraceae	Rhodobacteraceae_unclassified	Bacteria; p__Proteobacteria; c__Alphaproteobacteria; o__Rhodobacterales; f__Rhodobacteraceae; g__Tabrizicola; s__Tabrizicola_unclassified;unassigned					80	40	100	0.0693642	0.189595	0.360694
Otu0076	Bacteria	Proteobacteria	Alphaproteobacteria	Rhizobiales	Hyphomicrobiaceae	Pedomicrobium	Bacteria; p__Proteobacteria; c__Alphaproteobacteria; o__Rhizobiales; f__Hyphomicrobiaceae; g__Pedomicrobium; s__uncultured_bacterium;aerobic_chemoheterotrophy	aerobic_chemoheterotrophy				40	60	100	0.00924855	0.0601156	0.328324
Otu0077	Bacteria	Proteobacteria	Gammaproteobacteria	Burkholderiales	B1-7BS	B1-7BS_ge	Bacteria; p__Proteobacteria; c__Betaproteobacteria; o__B1-7BS; f__uncultured_bacterium; g__uncultured_bacterium_unclassified; s__uncultured_bacterium_unclassified;unassigned					40	80	80	0.147977	0.19422	0.272832
Otu0078	Bacteria	Proteobacteria	Alphaproteobacteria	Sphingomonadales	Sphingomonadaceae	Sphingopyxis	Bacteria; p__Proteobacteria; c__Alphaproteobacteria; o__Sphingomonadales; f__Sphingomonadaceae; g__Sphingopyxis; s__Sphingopyxis_unclassified;aerobic_chemoheterotrophy	aerobic_chemoheterotrophy				40	80	60	0.0231214	0.245087	0.249711
Otu0079	Bacteria	Actinobacteriota	Actinobacteria	Kineosporiales	Kineosporiaceae	Angustibacter	Bacteria; p__Actinobacteria; c__Actinobacteria; o__Kineosporiales; f__Kineosporiaceae; g__Angustibacter; s__uncultured_bacterium;unassigned					60	80	40	0.0184971	0.402312	0.134104
Otu0080	Bacteria	Proteobacteria	Gammaproteobacteria	Xanthomonadales	Xanthomonadaceae	Xanthomonadaceae_unclassified	Bacteria; p__Proteobacteria; c__Gammaproteobacteria; o__Xanthomonadales; f__Xanthomonadaceae; g__Xanthomonadaceae_unclassified; s__Xanthomonadaceae_unclassified;unassigned					40	80	100	0.0138728	0.217341	0.411561
Otu0081	Bacteria	Bacteroidota	Bacteroidia	Cytophagales	Spirosomaceae	Fibrella	Bacteria; p__Bacteroidetes; c__Cytophagia; o__Cytophagales; f__Cytophagaceae; g__Fibrella; s__Fibrella_unclassified;unassigned					0	80	0	0	0.249711	0
Otu0083	Bacteria	Deinococcota	Deinococci	Thermales	Thermaceae	Meiothermus	Bacteria; p__Deinococcus-Thermus; c__Deinococci; o__Thermales; f__Thermaceae; g__Meiothermus; s__uncultured_bacterium;unassigned					100	20	40	0.448555	0.00924855	0.0971098
Otu0084	Bacteria	Chloroflexi	Chloroflexi_unclassified	Chloroflexi_unclassified	Chloroflexi_unclassified	Chloroflexi_unclassified	Bacteria; p__Chloroflexi; c__Chloroflexia; o__Chloroflexales; f__Chloroflexales_unclassified; g__Chloroflexales_unclassified; s__Chloroflexales_unclassified;unassigned					0	40	20	0	0.231214	0.184971
Otu0085	Bacteria	Bacteroidota	Bacteroidia	Chitinophagales	Chitinophagaceae	Chitinophagaceae_unclassified	Bacteria; p__Bacteroidetes; c__Sphingobacteriia; o__Sphingobacteriales; f__Chitinophagaceae; g__Chitinophagaceae_unclassified; s__Chitinophagaceae_unclassified;unassigned					60	80	60	0.0601156	0.19422	0.231214
Otu0086	Bacteria	Proteobacteria	Alphaproteobacteria	Sphingomonadales	Sphingomonadaceae	Sphingomonadaceae_unclassified	Bacteria; p__Proteobacteria; c__Alphaproteobacteria; o__Sphingomonadales; f__Sphingomonadaceae; g__Sphingopyxis; s__uncultured_bacterium;aerobic_chemoheterotrophy	aerobic_chemoheterotrophy				60	20	80	0.0554913	0.00462428	0.508671
Otu0088	Bacteria	Proteobacteria					Bacteria; p__Proteobacteria; c__Alphaproteobacteria; o__Rhizobiales; f__Hyphomicrobiaceae; g__Hyphomicrobiaceae_unclassified; s__Hyphomicrobiaceae_unclassified;unassigned					20	80	100	0.00462428	0.0462428	0.568786
Otu0089	Bacteria	Actinobacteriota	Actinobacteria	Actinobacteria_unclassified	Actinobacteria_unclassified	Actinobacteria_unclassified	Bacteria; p__Actinobacteria; c__Actinobacteria; o__Pseudonocardiales; f__Pseudonocardiaceae; g__Pseudonocardiaceae_unclassified; s__Pseudonocardiaceae_unclassified;unassigned					0	80	20	0	0.263584	0.00462428
Otu0090	Bacteria	Nitrospirota	Nitrospiria	Nitrospirales	Nitrospiraceae	Nitrospira	Bacteria; p__Nitrospirae; c__Nitrospira; o__Nitrospirales; f__Nitrospiraceae; g__Nitrospira; s__uncultured_bacterium;aerobic_nitrite_oxidation;nitrification	aerobic_nitrite_oxidation	nitrification			40	20	100	0.0277457	0.00462428	0.272832
Otu0091	Bacteria	Chloroflexi	Chloroflexia	Chloroflexales	Roseiflexaceae	uncultured	Bacteria; p__Chloroflexi; c__Chloroflexia; o__Chloroflexales; f__Roseiflexaceae; g__Roseiflexus; s__Roseiflexus_unclassified;unassigned					0	60	20	0	0.184971	0.19422
Otu0092	Bacteria	Proteobacteria	Alphaproteobacteria	Sphingomonadales	Sphingomonadaceae	Novosphingobium	Bacteria; p__Proteobacteria; c__Alphaproteobacteria; o__Sphingomonadales; f__Sphingomonadaceae; g__Novosphingobium; s__uncultured_bacterium;aerobic_chemoheterotrophy	aerobic_chemoheterotrophy				20	100	100	0.00462428	0.115607	0.245087
Otu0094	Bacteria	Actinobacteriota	Actinobacteria	Kineosporiales	Kineosporiaceae	Kineosporia	Bacteria; p__Actinobacteria; c__Actinobacteria; o__Kineosporiales; f__Kineosporiaceae; g__uncultured_bacterium; s__uncultured_bacterium_unclassified;unassigned					20	80	100	0.0554913	0.120231	0.240462
Otu0095	Bacteria	Proteobacteria	Alphaproteobacteria	Rhizobiales	Hyphomicrobiaceae	Hyphomicrobium	Bacteria; p__Proteobacteria; c__Alphaproteobacteria; o__Rhizobiales; f__Hyphomicrobiaceae; g__Hyphomicrobium; s__uncultured_bacterium;aerobic_chemoheterotrophy	aerobic_chemoheterotrophy				40	40	100	0.0184971	0.0416185	0.369942
Otu0096	Bacteria	Proteobacteria	Alphaproteobacteria	Acetobacterales	Acetobacteraceae	Roseomonas	Bacteria; p__Proteobacteria; c__Alphaproteobacteria; o__Rhodospirillales; f__Acetobacteraceae; g__Roseomonas; s__uncultured_Roseomonas_sp.;human pathogen;animal_parasites_or_symbionts;ureolysis	human pathogen	animal_parasites_or_symbionts	ureolysis		20	100	40	0.00462428	0.277457	0.0138728
Otu0097	Bacteria	Firmicutes	Bacilli	Exiguobacterales	Exiguobacteraceae	Exiguobacterium	Bacteria; p__Firmicutes; c__Bacilli; o__Bacillales; f__Family_XII; g__Exiguobacterium; s__Exiguobacterium_unclassified;unassigned					40	60	100	0.0184971	0.0277457	0.369942
Otu0098	Bacteria	Actinobacteriota	Rubrobacteria	Rubrobacterales	Rubrobacteriaceae	Rubrobacter	Bacteria; p__Actinobacteria; c__Rubrobacteria; o__Rubrobacterales; f__Rubrobacteriaceae; g__Rubrobacter; s__Rubrobacter_unclassified;aerobic_chemoheterotrophy;nitrate_reduction	aerobic_chemoheterotrophy	nitrate_reduction			20	20	80	0.0971098	0.564162	0.0693642
Otu0099	Bacteria	Proteobacteria	Alphaproteobacteria	Rhizobiales	Hyphomicrobiaceae	uncultured	Bacteria; p__Proteobacteria; c__Alphaproteobacteria; o__Rhizobiales; f__Hyphomicrobiaceae; g__uncultured; s__uncultured_bacterium;unassigned					40	40	100	0.0462428	0.0323699	0.323699
Otu0100	Bacteria	Bacteroidota	Bacteroidia	Chitinophagales	Chitinophagaceae	Chitinophagaceae_unclassified	Bacteria; p__Bacteroidetes; c__Sphingobacteriia; o__Sphingobacteriales; f__Chitinophagaceae; g__Chitinophagaceae_unclassified; s__Chitinophagaceae_unclassified;unassigned					60	40	100	0.0647399	0.00924855	0.434682
Otu0102	Bacteria	Deinococcota	Deinococci	Deinococcales	Deinococcaceae	Deinococcaceae_unclassified	Bacteria; p__Deinococcus-Thermus; c__Deinococci; o__Deinococcales; f__Deinococcaceae; g__uncultured; s__uncultured_bacterium;unassigned					0	0	20	0	0	0.231214
Otu0103	Bacteria	Chloroflexi	Chloroflexia	Chloroflexales	Chloroflexales_unclassified	Chloroflexales_unclassified	Bacteria; p__Chloroflexi; c__Chloroflexia; o__Chloroflexales; f__Chloroflexales_unclassified; g__Chloroflexales_unclassified; s__Chloroflexales_unclassified;unassigned					0	60	20	0	0.221965	0.0184971
Otu0104	Bacteria	Deinococcota	Deinococci	Deinococcales	Deinococcaceae	Deinococcus	Bacteria; p__Deinococcus-Thermus; c__Deinococci; o__Deinococcales; f__Deinococcaceae; g__Deinococcus; s__Deinococcus_unclassified;unassigned					20	20	80	0.00924855	0.217341	0.157225
Otu0105	Bacteria	Proteobacteria	Alphaproteobacteria	Tistrellales	Geminicoccaceae	Candidatus_Alysiosphaera	Bacteria; p__Proteobacteria; c__Alphaproteobacteria; o__Rhodospirillales; f__Rhodospirillales_Incertae_Sedis; g__Candidatus_Alysiosphaera; s__uncultured_bacterium;unassigned					0	40	20	0	0.198844	0.0878613
Otu0106	Bacteria	Proteobacteria	Alphaproteobacteria	Rhizobiales	Hyphomicrobiaceae	Hyphomicrobium	Bacteria; p__Proteobacteria; c__Alphaproteobacteria; o__Rhizobiales; f__Hyphomicrobiaceae; g__Hyphomicrobium; s__Hyphomicrobium_unclassified;aerobic_chemoheterotrophy	aerobic_chemoheterotrophy				20	80	100	0.00462428	0.166474	0.120231
Otu0107	Bacteria	Chloroflexi	Chloroflexia	Chloroflexales	Roseiflexaceae	uncultured	Bacteria; p__Chloroflexi; c__Chloroflexia; o__Chloroflexales; f__Roseiflexaceae; g__Roseiflexus; s__Chloroflexaceae_bacterium_sp-jj-1;unassigned					0	60	0	0	0.166474	0
Otu0108	Bacteria	Chloroflexi	Chloroflexia	Chloroflexales	Roseiflexaceae	uncultured	Bacteria; p__Chloroflexi; c__Chloroflexia; o__Chloroflexales; f__Roseiflexaceae; g__Roseiflexus; s__uncultured_bacterium;unassigned					20	0	20	0.0138728	0	0.231214
Otu0109	Bacteria	Chloroflexi	Chloroflexia	Chloroflexales	Chloroflexaceae	Chloroflexaceae_unclassified	Bacteria; p__Chloroflexi; c__Chloroflexia; o__Chloroflexales; f__FFCH7168; g__FFCH7168_unclassified; s__FFCH7168_unclassified;unassigned					0	0	20	0	0	0.198844
Otu0111	Bacteria	Proteobacteria	Alphaproteobacteria	Elsterales	Elsteraceae	Elstera	Bacteria; p__Proteobacteria; c__Alphaproteobacteria; o__Rhodospirillales; f__Rhodospirillaceae; g__Elstera; s__Elstera_unclassified;aerobic_chemoheterotrophy	aerobic_chemoheterotrophy				60	80	100	0.0138728	0.12948	0.124855
Otu0113	Bacteria	Chloroflexi	Chloroflexia	Chloroflexales	Chloroflexales_unclassified	Chloroflexales_unclassified	Bacteria; p__Chloroflexi; c__Chloroflexia; o__Chloroflexales; f__Chloroflexales_unclassified; g__Chloroflexales_unclassified; s__Chloroflexales_unclassified;unassigned					0	20	20	0	0.147977	0.138728
Otu0114	Bacteria	Proteobacteria	Alphaproteobacteria	Caulobacterales	Caulobacteraceae	Caulobacter	Bacteria; p__Proteobacteria; c__Alphaproteobacteria; o__Caulobacterales; f__Caulobacteraceae; g__Caulobacter; s__uncultured_bacterium;aerobic_chemoheterotrophy	aerobic_chemoheterotrophy				40	80	60	0.0138728	0.245087	0.0369942
Otu0115	Bacteria	Proteobacteria	Gammaproteobacteria	Burkholderiales	Chromobacteriaceae	Aquitalea	Bacteria; p__Proteobacteria; c__Betaproteobacteria; o__Neisseriales; f__Neisseriaceae; g__Aquitalea; s__Aquitalea_unclassified;unassigned					20	20	60	0.00462428	0.00462428	0.527168
Otu0118	Bacteria	Chloroflexi	Chloroflexia	Chloroflexales	Chloroflexales_unclassified	Chloroflexales_unclassified	Bacteria; p__Chloroflexi; c__Chloroflexia; o__Chloroflexales; f__FFCH7168; g__uncultured_bacterium; s__uncultured_bacterium_unclassified;unassigned					20	20	20	0.268208	0.0739884	0.0693642
Otu0119	Bacteria	Proteobacteria	Alphaproteobacteria	Rhizobiales	Beijerinckiaceae	Beijerinckiaceae_unclassified	Bacteria; p__Proteobacteria; c__Alphaproteobacteria; o__Rhizobiales; f__Rhizobiales_unclassified; g__Rhizobiales_unclassified; s__Rhizobiales_unclassified;unassigned					60	60	100	0.0323699	0.0323699	0.25896
Otu0120	Bacteria	Actinobacteriota	Actinobacteria	Frankiales	Geodermatophilaceae	Blastococcus	Bacteria; p__Actinobacteria; c__Actinobacteria; o__Frankiales; f__Geodermatophilaceae; g__Blastococcus; s__uncultured_bacterium;aerobic_chemoheterotrophy	aerobic_chemoheterotrophy				0	40	60	0	0.0601156	0.147977
Otu0121	Bacteria	Proteobacteria	Alphaproteobacteria	Rhizobiales	Beijerinckiaceae	Methylocystis	Bacteria; p__Proteobacteria; c__Alphaproteobacteria; o__Rhizobiales; f__Methylocystaceae; g__Methylocystaceae_unclassified; s__Methylocystaceae_unclassified;methane metabolism;hydrocarbon_degradation;chemoheterotrophy	methane metabolism	hydrocarbon_degradation	chemoheterotrophy		80	60	100	0.0416185	0.0601156	0.208092
Otu0122	Bacteria	Actinobacteriota	Actinobacteria	Micromonosporales	Micromonosporaceae	Micromonosporaceae_unclassified	Bacteria; p__Actinobacteria; c__Actinobacteria; o__Micromonosporales; f__Micromonosporaceae; g__Micromonosporaceae_unclassified; s__Micromonosporaceae_unclassified;unassigned					40	20	80	0.0138728	0.00924855	0.374566
Otu0123	Bacteria	Proteobacteria	Alphaproteobacteria	Tistrellales	Geminicoccaceae	Geminicoccaceae_unclassified	Bacteria; p__Proteobacteria; c__Alphaproteobacteria; o__Rhodospirillales; f__Rhodospirillales_unclassified; g__Rhodospirillales_unclassified; s__Rhodospirillales_unclassified;unassigned					0	40	20	0	0.106358	0.0739884
Otu0125	Bacteria	Actinobacteriota	Actinobacteria	Corynebacteriales	Mycobacteriaceae	Mycobacterium	Bacteria; p__Actinobacteria; c__Actinobacteria; o__Corynebacteriales; f__Mycobacteriaceae; g__Mycobacterium; s__uncultured_actinobacterium;nitrogen fixation	nitrogen fixation				20	100	100	0.0924855	0.115607	0.083237
Otu0126	Bacteria	Bacteria_unclassified	Bacteria_unclassified	Bacteria_unclassified	Bacteria_unclassified	Bacteria_unclassified	Bacteria; p__Deinococcus-Thermus; c__Deinococci; o__Thermales; f__Thermaceae; g__Meiothermus; s__Meiothermus_unclassified;unassigned					60	60	60	0.157225	0.0231214	0.268208
Otu0127	Bacteria	Actinobacteriota	Actinobacteria	Micrococcales	Microbacteriaceae	Microbacterium	Bacteria; p__Actinobacteria; c__Actinobacteria; o__Micrococcales; f__Microbacteriaceae; g__Microbacterium; s__uncultured_Microbacterium_sp.;aerobic_chemoheterotrophy	aerobic_chemoheterotrophy				0	40	0	0	0.152601	0
Otu0128	Bacteria	Actinobacteriota	Actinobacteria	Pseudonocardiales	Pseudonocardiaceae	Pseudonocardia	Bacteria; p__Actinobacteria; c__Actinobacteria; o__Pseudonocardiales; f__Pseudonocardiaceae; g__Pseudonocardia; s__uncultured_bacterium;aerobic_chemoheterotrophy	aerobic_chemoheterotrophy				20	80	80	0.0462428	0.295954	0.0462428
Otu0130	Bacteria	Proteobacteria	Alphaproteobacteria	Sphingomonadales	Sphingomonadaceae	uncultured	Bacteria; p__Proteobacteria; c__Alphaproteobacteria; o__Sphingomonadales; f__Sphingomonadales_unclassified; g__Sphingomonadales_unclassified; s__Sphingomonadales_unclassified;aerobic_chemoheterotrophy	aerobic_chemoheterotrophy				20	60	40	0.00462428	0.134104	0.0462428
Otu0131	Bacteria	Chloroflexi	JG30-KF-CM66	JG30-KF-CM66_or	JG30-KF-CM66_fa	JG30-KF-CM66_ge	Bacteria; p__Chloroflexi; c__JG30-KF-CM66; o__uncultured_bacterium; f__uncultured_bacterium_unclassified; g__uncultured_bacterium_unclassified; s__uncultured_bacterium_unclassified;unassigned					20	40	20	0.0508671	0.0739884	0.115607
Otu0132	Bacteria	Proteobacteria	Alphaproteobacteria	Rhizobiales	Hyphomicrobiaceae	Hyphomicrobium	Bacteria; p__Proteobacteria; c__Alphaproteobacteria; o__Rhizobiales; f__Hyphomicrobiaceae; g__Hyphomicrobium; s__uncultured_bacterium;aerobic_chemoheterotrophy	aerobic_chemoheterotrophy				0	40	80	0	0.0184971	0.212717
Otu0133	Bacteria	Actinobacteriota	Actinobacteria	Micromonosporales	Micromonosporaceae	Micromonosporaceae_unclassified	Bacteria; p__Actinobacteria; c__Actinobacteria; o__Micromonosporales; f__Micromonosporaceae; g__Micromonosporaceae_unclassified; s__Micromonosporaceae_unclassified;unassigned					60	20	80	0.0231214	0.0184971	0.22659
Otu0136	Bacteria	Proteobacteria	Alphaproteobacteria	Acetobacterales	Acetobacteraceae	Craurococcus-Caldovatus	Bacteria; p__Proteobacteria; c__Alphaproteobacteria; o__Rhodospirillales; f__Acetobacteraceae; g__Craurococcus; s__uncultured_bacterium;nitrate_reduction;photoheterotrophy;cyanobacteria or phototrophy	nitrate_reduction	photoheterotrophy	cyanobacteria or phototrophy		60	40	80	0.143353	0.083237	0.124855
Otu0137	Bacteria	Cyanobacteria	Cyanobacteriia	Cyanobacteriales	Phormidiaceae	Tychonema_CCAP_1459-11B	Bacteria; p__Cyanobacteria; c__Melainabacteria; o__Obscuribacterales; f__uncultured_bacterium; g__uncultured_bacterium_unclassified; s__uncultured_bacterium_unclassified;cyanobacteria or phototrophy	cyanobacteria or phototrophy				0	40	40	0	0.138728	0.0416185
Otu0138	Bacteria	Actinobacteriota	Actinobacteriota_unclassified	Actinobacteriota_unclassified	Actinobacteriota_unclassified	Actinobacteriota_unclassified	Bacteria; p__Chloroflexi; c__Caldilineae; o__Caldilineales; f__Caldilineaceae; g__uncultured; s__uncultured_soil_bacterium;unassigned					0	60	100	0	0.0416185	0.138728
Otu0139	Bacteria	Deinococcota	Deinococci	Deinococcales	Deinococcaceae	uncultured	Bacteria; p__Deinococcus-Thermus; c__Deinococci; o__Deinococcales; f__Deinococcaceae; g__uncultured; s__uncultured_bacterium;unassigned					80	20	40	0.115607	0.0138728	0.0693642
Otu0140	Bacteria	Proteobacteria	Alphaproteobacteria	Rhizobiales	Xanthobacteraceae	Xanthobacter	Bacteria; p__Proteobacteria; c__Alphaproteobacteria; o__Rhizobiales; f__Xanthobacteraceae; g__Azorhizobium; s__Azorhizobium_unclassified;nitrogen fixation	nitrogen fixation				0	60	40	0	0.138728	0.00924855
Otu0141	Bacteria	Proteobacteria	Alphaproteobacteria	Rhizobiales	Rhizobiales_unclassified	Rhizobiales_unclassified	Bacteria; p__Proteobacteria; c__Alphaproteobacteria; o__Rhizobiales; f__Rhizobiales_unclassified; g__Rhizobiales_unclassified; s__Rhizobiales_unclassified;unassigned					0	60	20	0	0.101734	0.0231214
Otu0142	Bacteria	Proteobacteria	Alphaproteobacteria	Rhizobiales	Rhizobiales_Incertae_Sedis	Phreatobacter	Bacteria; p__Proteobacteria; c__Alphaproteobacteria; o__Rhizobiales; f__Rhizobiales_Incertae_Sedis; g__Phreatobacter; s__uncultured_bacterium;unassigned					40	80	100	0.00924855	0.138728	0.0554913
Otu0143	Bacteria	Actinobacteriota	Actinobacteria	Actinobacteria_unclassified	Actinobacteria_unclassified	Actinobacteria_unclassified	Bacteria; p__Actinobacteria; c__Actinobacteria; o__Propionibacteriales; f__Nocardioidaceae; g__Nocardioides; s__uncultured_bacterium;aerobic_chemoheterotrophy;aromatic_compound_degradation	aerobic_chemoheterotrophy	aromatic_compound_degradation			40	40	60	0.00924855	0.0138728	0.138728
Otu0145	Bacteria	Actinobacteriota	Actinobacteria	Frankiales	Geodermatophilaceae	Modestobacter	Bacteria; p__Actinobacteria; c__Actinobacteria; o__Frankiales; f__Geodermatophilaceae; g__Modestobacter; s__uncultured_bacterium;aerobic_chemoheterotrophy	aerobic_chemoheterotrophy				0	40	80	0	0.0184971	0.152601
Otu0146	Bacteria	Actinobacteriota	Acidimicrobiia	Microtrichales	Ilumatobacteraceae	CL500-29_marine_group	Bacteria; p__Actinobacteria; c__Acidimicrobiia; o__Acidimicrobiales; f__Acidimicrobiaceae; g__CL500-29_marine_group; s__uncultured_bacterium;unassigned					20	100	100	0.0323699	0.0693642	0.106358
Otu0148	Bacteria	Actinobacteriota	Actinobacteria	Pseudonocardiales	Pseudonocardiaceae	Pseudonocardia	Bacteria; p__Actinobacteria; c__Actinobacteria; o__Pseudonocardiales; f__Pseudonocardiaceae; g__Pseudonocardia; s__Pseudonocardia_unclassified;aerobic_chemoheterotrophy	aerobic_chemoheterotrophy				20	60	20	0.00462428	0.124855	0.00924855
Otu0149	Bacteria	Proteobacteria	Alphaproteobacteria	Rhizobiales	Rhizobiales_unclassified	Rhizobiales_unclassified	Bacteria; p__Proteobacteria; c__Alphaproteobacteria; o__Rhizobiales; f__Hyphomicrobiaceae; g__Hyphomicrobiaceae_unclassified; s__Hyphomicrobiaceae_unclassified;unassigned					0	60	100	0	0.0323699	0.212717
Otu0150	Bacteria	Proteobacteria	Alphaproteobacteria	Sphingomonadales	Sphingomonadaceae	Sandarakinorhabdus	Bacteria; p__Proteobacteria; c__Alphaproteobacteria; o__Sphingomonadales; f__Sphingomonadaceae; g__Sandarakinorhabdus; s__Sandarakinorhabdus_unclassified;aerobic_chemoheterotrophy	aerobic_chemoheterotrophy				0	40	20	0	0.106358	0.00462428
Otu0151	Bacteria	Firmicutes	Bacilli	Lactobacillales	Lactobacillaceae	Weissella	Bacteria; p__Firmicutes; c__Bacilli; o__Lactobacillales; f__Leuconostocaceae; g__Weissella; s__Weissella_confusa;fermentation;chemoheterotrophy	fermentation	chemoheterotrophy			40	0	40	0.208092	0	0.0462428
Otu0152	Bacteria	Proteobacteria	Gammaproteobacteria	Enterobacterales	Yersiniaceae	Serratia	Bacteria; p__Proteobacteria; c__Gammaproteobacteria; o__Enterobacteriales; f__Enterobacteriaceae; g__Serratia; s__uncultured_bacterium;fermentation;nitrate_reduction;chemoheterotrophy	fermentation	nitrate_reduction	chemoheterotrophy		60	0	0	0.0971098	0	0
Otu0153	Bacteria	Proteobacteria	Alphaproteobacteria	Rhizobiales	Devosiaceae	Devosia	Bacteria; p__Proteobacteria; c__Alphaproteobacteria; o__Rhizobiales; f__Hyphomicrobiaceae; g__Devosia; s__uncultured_bacterium;nitrogen fixation;aerobic_chemoheterotrophy	nitrogen fixation	aerobic_chemoheterotrophy			80	60	100	0.0277457	0.0462428	0.138728
Otu0154	Bacteria	Actinobacteriota	Actinobacteria	Micrococcales	Microbacteriaceae	Microbacterium	Bacteria; p__Actinobacteria; c__Actinobacteria; o__Micrococcales; f__Microbacteriaceae; g__Microbacterium; s__Microbacterium_laevaniformans;aerobic_chemoheterotrophy	aerobic_chemoheterotrophy				20	60	0	0.00462428	0.101734	0
Otu0155	Bacteria	Proteobacteria	Alphaproteobacteria	Rhizobiales	Beijerinckiaceae	alphaI_cluster	Bacteria; p__Proteobacteria; c__Alphaproteobacteria; o__Rhizobiales; f__alphaI_cluster; g__uncultured_bacterium; s__uncultured_bacterium_unclassified;unassigned					80	80	80	0.0369942	0.083237	0.12948
Otu0157	Bacteria	Chloroflexi	Chloroflexi_unclassified	Chloroflexi_unclassified	Chloroflexi_unclassified	Chloroflexi_unclassified	Bacteria; p__Chloroflexi; c__JG30-KF-CM66; o__JG30-KF-CM66_unclassified; f__JG30-KF-CM66_unclassified; g__JG30-KF-CM66_unclassified; s__JG30-KF-CM66_unclassified;unassigned					0	0	20	0	0	0.12948
Otu0158	Bacteria	Proteobacteria	Alphaproteobacteria	Alphaproteobacteria_unclassified	Alphaproteobacteria_unclassified	Alphaproteobacteria_unclassified	Bacteria; p__Proteobacteria; c__Alphaproteobacteria; o__Alphaproteobacteria_unclassified; f__Alphaproteobacteria_unclassified; g__Alphaproteobacteria_unclassified; s__Alphaproteobacteria_unclassified;unassigned					20	40	60	0.00924855	0.0971098	0.083237
Otu0159	Bacteria	Proteobacteria	Gammaproteobacteria	Burkholderiales	Comamonadaceae	Comamonadaceae_unclassified	Bacteria; p__Proteobacteria; c__Betaproteobacteria; o__Burkholderiales; f__Comamonadaceae; g__Comamonadaceae_unclassified; s__Comamonadaceae_unclassified;unassigned					20	80	60	0.110983	0.0554913	0.143353
Otu0160	Bacteria	Chloroflexi	Chloroflexia	Chloroflexales	Roseiflexaceae	Kouleothrix	Bacteria; p__Chloroflexi; c__Chloroflexia; o__Chloroflexales; f__Roseiflexaceae; g__Roseiflexus; s__uncultured_bacterium;unassigned					20	20	20	0.00924855	0.0277457	0.110983
Otu0161	Bacteria	Proteobacteria	Alphaproteobacteria	Acetobacterales	Acetobacteraceae	Roseomonas	Bacteria; p__Proteobacteria; c__Alphaproteobacteria; o__Rhodospirillales; f__Acetobacteraceae; g__Roseomonas; s__Roseomonas_unclassified;human pathogen;animal_parasites_or_symbionts;ureolysis	human pathogen	animal_parasites_or_symbionts	ureolysis		0	60	20	0	0.083237	0.0416185
Otu0162	Bacteria	Verrucomicrobiota	Chlamydiae	Chlamydiales	Parachlamydiaceae		Bacteria; p__Chlamydiae; c__Chlamydiae; o__Chlamydiales; f__Parachlamydiaceae; g__Candidatus_Mesochlamydia; s__Candidatus_Mesochlamydia_elodeae;intracellular_parasites	intracellular_parasites				0	20	20	0	0.0739884	0.00462428
Otu0163	Bacteria	Bacteroidota	Bacteroidia	Cytophagales	Spirosomaceae	Spirosomaceae_unclassified	Bacteria; p__Bacteroidetes; c__Cytophagia; o__Cytophagales; f__Cytophagaceae; g__Cytophagaceae_unclassified; s__Cytophagaceae_unclassified;unassigned					20	0	40	0.00924855	0	0.305202
Otu0164	Bacteria	Proteobacteria	Gammaproteobacteria	Enterobacterales	Enterobacterales_unclassified	Enterobacterales_unclassified	Bacteria; p__Proteobacteria; c__Gammaproteobacteria; o__Enterobacteriales; f__Enterobacteriaceae; g__Enterobacteriaceae_unclassified; s__Enterobacteriaceae_unclassified;unassigned					40	20	20	0.0416185	0.254335	0.00462428
Otu0165	Bacteria	Proteobacteria	Alphaproteobacteria	Rhizobiales	Hyphomicrobiaceae	Hyphomicrobium	Bacteria; p__Proteobacteria; c__Alphaproteobacteria; o__Rhizobiales; f__Hyphomicrobiaceae; g__Hyphomicrobium; s__uncultured_bacterium;aerobic_chemoheterotrophy	aerobic_chemoheterotrophy				40	80	80	0.0231214	0.0554913	0.110983
Otu0167	Bacteria	Bacteria_unclassified	Bacteria_unclassified	Bacteria_unclassified	Bacteria_unclassified	Bacteria_unclassified	Bacteria; p__Deinococcus-Thermus; c__Deinococci; o__Thermales; f__Thermaceae; g__Meiothermus; s__Meiothermus_unclassified;unassigned					0	40	20	0	0.0786127	0.0693642
Otu0168	Bacteria	Actinobacteriota	Acidimicrobiia	Microtrichales	Ilumatobacteraceae	Ilumatobacter	Bacteria; p__Actinobacteria; c__Acidimicrobiia; o__Acidimicrobiales; f__Acidimicrobiaceae; g__Ilumatobacter; s__uncultured_bacterium;unassigned					20	60	60	0.00924855	0.0693642	0.083237
Otu0169	Bacteria	Chloroflexi	Chloroflexia	Chloroflexales	Roseiflexaceae	Roseiflexaceae_unclassified	Bacteria; p__Chloroflexi; c__Chloroflexia; o__Chloroflexales; f__Roseiflexaceae; g__Roseiflexus; s__uncultured_Chloroflexi_bacterium;unassigned					20	20	0	0.374566	0.0184971	0
Otu0170	Bacteria	Proteobacteria	Alphaproteobacteria	Acetobacterales	Acetobacteraceae	Acetobacteraceae_unclassified	Bacteria; p__Proteobacteria; c__Alphaproteobacteria; o__Rhodospirillales; f__Acetobacteraceae; g__Rhodovarius; s__uncultured_bacterium;unassigned					0	40	20	0	0.0786127	0.00924855
Otu0173	Bacteria	Bacteroidota	Bacteroidia	Chitinophagales	Chitinophagaceae	Chitinophagaceae_unclassified	Bacteria; p__Bacteroidetes; c__Sphingobacteriia; o__Sphingobacteriales; f__Chitinophagaceae; g__Filimonas; s__uncultured_bacterium;unassigned					0	40	40	0	0.0693642	0.00924855
Otu0175	Bacteria	Proteobacteria	Gammaproteobacteria	Burkholderiales	Comamonadaceae	Comamonadaceae_unclassified	Bacteria; p__Proteobacteria; c__Betaproteobacteria; o__Burkholderiales; f__Comamonadaceae; g__Comamonadaceae_unclassified; s__Comamonadaceae_unclassified;unassigned					0	80	80	0	0.106358	0.0323699
Otu0176	Bacteria	Proteobacteria	Gammaproteobacteria	Enterobacterales	Aeromonadaceae	Tolumonas	Bacteria; p__Proteobacteria; c__Gammaproteobacteria; o__Aeromonadales; f__Aeromonadaceae; g__Tolumonas; s__Tolumonas_unclassified;fermentation;chemoheterotrophy	fermentation	chemoheterotrophy			20	40	20	0.00462428	0.22659	0.00462428
Otu0177	Bacteria	Proteobacteria	Alphaproteobacteria	Rhizobiales	Devosiaceae	Devosia	Bacteria; p__Proteobacteria; c__Alphaproteobacteria; o__Rhizobiales; f__Hyphomicrobiaceae; g__Devosia; s__uncultured_bacterium;nitrogen fixation;aerobic_chemoheterotrophy	nitrogen fixation	aerobic_chemoheterotrophy			40	80	100	0.0138728	0.0508671	0.101734
Otu0178	Bacteria	Proteobacteria	Gammaproteobacteria	Burkholderiales	Comamonadaceae	Comamonadaceae_unclassified	Bacteria; p__Proteobacteria; c__Betaproteobacteria; o__Burkholderiales; f__Comamonadaceae; g__Hydrogenophaga; s__uncultured_bacterium;dark_hydrogen_oxidation;human pathogen;animal_parasites_or_symbionts	dark_hydrogen_oxidation	human pathogen	animal_parasites_or_symbionts		0	60	80	0	0.0739884	0.0786127
Otu0179	Bacteria	Actinobacteriota	Actinobacteria	Frankiales	Sporichthyaceae	Longivirga	Bacteria; p__Actinobacteria; c__Actinobacteria; o__Frankiales; f__Geodermatophilaceae; g__uncultured; s__uncultured_bacterium;unassigned					40	60	100	0.0416185	0.083237	0.0647399
Otu0180	Bacteria	Proteobacteria	Alphaproteobacteria	Micavibrionales	uncultured	uncultured_ge	Bacteria; p__Proteobacteria; c__Alphaproteobacteria; o__Alphaproteobacteria_Incertae_Sedis; f__uncultured; g__uncultured_eubacterium_WD2107; s__uncultured_eubacterium_WD2107_unclassified;unassigned					0	20	100	0	0.00462428	0.22659
Otu0181	Bacteria	Proteobacteria	Alphaproteobacteria	Rhizobiales	Pleomorphomonadaceae	Pleomorphomonas	Bacteria; p__Proteobacteria; c__Alphaproteobacteria; o__Rhizobiales; f__Methylocystaceae; g__Pleomorphomonas; s__uncultured_bacterium;methane metabolism;hydrocarbon_degradation;chemoheterotrophy	methane metabolism	hydrocarbon_degradation	chemoheterotrophy		20	40	0	0.00462428	0.0693642	0
Otu0182	Bacteria	Deinococcota	Deinococci	Thermales	Thermaceae	Meiothermus	Bacteria; p__Deinococcus-Thermus; c__Deinococci; o__Thermales; f__Thermaceae; g__Meiothermus; s__uncultured_bacterium;unassigned					40	20	100	0.0138728	0.00462428	0.0786127
Otu0183	Bacteria	Actinobacteriota	Actinobacteria	Micrococcales	Micrococcaceae	Arthrobacter	Bacteria; p__Actinobacteria; c__Actinobacteria; o__Micrococcales; f__Micrococcaceae; g__Arthrobacter; s__Arthrobacter_unclassified;unassigned					0	0	20	0	0	0.083237
Otu0184	Bacteria	Proteobacteria	Alphaproteobacteria	Rhizobiales	Rhizobiales_unclassified	Rhizobiales_unclassified	Bacteria; p__Proteobacteria; c__Alphaproteobacteria; o__Rhizobiales; f__Rhizobiales_unclassified; g__Rhizobiales_unclassified; s__Rhizobiales_unclassified;unassigned					20	80	40	0.00462428	0.134104	0.0323699
Otu0185	Bacteria	Cyanobacteria	Cyanobacteriia	Cyanobacteriales	Xenococcaceae	Pleurocapsa_PCC-7319	Bacteria; p__Cyanobacteria; c__Cyanobacteria_unclassified; o__Cyanobacteria_unclassified; f__Cyanobacteria_unclassified; g__Cyanobacteria_unclassified; s__Cyanobacteria_unclassified;cyanobacteria or phototrophy	cyanobacteria or phototrophy				0	60	40	0	0.12948	0.0138728
Otu0186	Bacteria	Proteobacteria	Alphaproteobacteria	Acetobacterales	Acetobacteraceae	Acetobacteraceae_unclassified	Bacteria; p__Proteobacteria; c__Alphaproteobacteria; o__Rhodospirillales; f__Acetobacteraceae; g__Acetobacteraceae_unclassified; s__Acetobacteraceae_unclassified;unassigned					0	60	20	0	0.0878613	0.0277457
Otu0187	Bacteria	Bacteroidota	Bacteroidia	Sphingobacteriales	env.OPS_17	env.OPS_17_ge	Bacteria; p__Bacteroidetes; c__Sphingobacteriia; o__Sphingobacteriales; f__env.OPS_17; g__uncultured_bacterium; s__uncultured_bacterium_unclassified;unassigned					0	80	100	0	0.0462428	0.124855
Otu0188	Bacteria	Proteobacteria	Gammaproteobacteria	Burkholderiales	Oxalobacteraceae	Oxalobacteraceae_unclassified	Bacteria; p__Proteobacteria; c__Betaproteobacteria; o__Burkholderiales; f__Oxalobacteraceae; g__Oxalobacteraceae_unclassified; s__Oxalobacteraceae_unclassified;unassigned					20	40	40	0.00462428	0.0508671	0.0971098
Otu0189	Bacteria	Actinobacteriota	Actinobacteria	Kineosporiales	Kineosporiaceae	Kineosporiaceae_unclassified	Bacteria; p__Actinobacteria; c__Actinobacteria; o__Kineosporiales; f__Kineosporiaceae; g__uncultured; s__uncultured_bacterium;unassigned					0	60	100	0	0.0462428	0.110983
Otu0190	Bacteria	Proteobacteria	Alphaproteobacteria	Rhodobacterales	Rhodobacteraceae	Thioclava	Bacteria; p__Proteobacteria; c__Alphaproteobacteria; o__Rhodobacterales; f__Rhodobacteraceae; g__Thioclava; s__uncultured_bacterium;unassigned					0	60	80	0	0.0693642	0.0693642
Otu0191	Bacteria	Proteobacteria	Alphaproteobacteria	Rhizobiales	Rhizobiaceae	Rhizobiaceae_unclassified	Bacteria; p__Proteobacteria; c__Alphaproteobacteria; o__Rhizobiales; f__Rhizobiaceae; g__Shinella; s__uncultured_bacterium;nitrogen fixation	nitrogen fixation				0	40	40	0	0.0878613	0.00924855
Otu0192	Bacteria	Chloroflexi	Chloroflexia	Chloroflexales	Herpetosiphonaceae	Herpetosiphon	Bacteria; p__Chloroflexi; c__Chloroflexia; o__Herpetosiphonales; f__Herpetosiphonaceae; g__Herpetosiphon; s__uncultured_bacterium;unassigned					40	40	20	0.0184971	0.115607	0.0277457
Otu0193	Bacteria	Actinobacteriota	Thermoleophilia	Solirubrobacterales	Solirubrobacteraceae	Solirubrobacteraceae_unclassified	Bacteria; p__Actinobacteria; c__Thermoleophilia; o__Solirubrobacterales; f__Solirubrobacteraceae; g__Solirubrobacter; s__uncultured_bacterium;aerobic_chemoheterotrophy	aerobic_chemoheterotrophy				40	20	80	0.0138728	0.19422	0.0277457
Otu0194	Bacteria	Actinobacteriota	Rubrobacteria	Rubrobacterales	Rubrobacteriaceae	Rubrobacter	Bacteria; p__Actinobacteria; c__Rubrobacteria; o__Rubrobacterales; f__Rubrobacteriaceae; g__Rubrobacter; s__uncultured_bacterium;aerobic_chemoheterotrophy;nitrate_reduction	aerobic_chemoheterotrophy	nitrate_reduction			0	20	40	0	0.0369942	0.134104
Otu0195	Bacteria	Proteobacteria	Alphaproteobacteria	Rhodobacterales	Rhodobacteraceae	Gemmobacter	Bacteria; p__Proteobacteria; c__Alphaproteobacteria; o__Rhodobacterales; f__Rhodobacteraceae; g__Gemmobacter; s__uncultured_bacterium;aerobic_chemoheterotrophy;nitrate_reduction	aerobic_chemoheterotrophy	nitrate_reduction			60	60	80	0.0184971	0.0693642	0.0369942
Otu0196	Bacteria	Proteobacteria	Alphaproteobacteria	Rhizobiales	Beijerinckiaceae	Bosea	Bacteria; p__Proteobacteria; c__Alphaproteobacteria; o__Rhizobiales; f__Bradyrhizobiaceae; g__Bosea; s__uncultured_bacterium;aerobic_chemoheterotrophy	aerobic_chemoheterotrophy				0	80	60	0	0.115607	0.0138728
Otu0198	Bacteria	Proteobacteria	Alphaproteobacteria	Rhizobiales	Hyphomicrobiaceae	Hyphomicrobiaceae_unclassified	Bacteria; p__Proteobacteria; c__Alphaproteobacteria; o__Rhizobiales; f__Hyphomicrobiaceae; g__Hyphomicrobium; s__uncultured_bacterium;aerobic_chemoheterotrophy	aerobic_chemoheterotrophy				0	20	20	0	0.00462428	0.101734
Otu0199	Bacteria	Proteobacteria	Gammaproteobacteria	Gammaproteobacteria_Incertae_Sedis	Unknown_Family	Acidibacter	Bacteria; p__Proteobacteria; c__Gammaproteobacteria; o__Xanthomonadales; f__Xanthomonadales_Incertae_Sedis; g__Acidibacter; s__uncultured_gamma_proteobacterium;unassigned					0	60	80	0	0.0878613	0.0554913
Otu0200	Bacteria	Verrucomicrobiota	Chlamydiae	Chlamydiales	Parachlamydiaceae	Parachlamydiaceae_unclassified	Bacteria; p__Chlamydiae; c__Chlamydiae; o__Chlamydiales; f__Parachlamydiaceae; g__Neochlamydia_sp._Trut23-12-2015_Venoge-Embouchure; s__Neochlamydia_sp._Trut23-12-2015_Venoge-Embouchure_unclassified;intracellular_parasites	intracellular_parasites				0	20	20	0	0.115607	0.00462428
Otu0201	Bacteria	Bacteria_unclassified	Bacteria_unclassified	Bacteria_unclassified	Bacteria_unclassified	Bacteria_unclassified	Bacteria; p__Deinococcus-Thermus; c__Deinococci; o__Deinococci_unclassified; f__Deinococci_unclassified; g__Deinococci_unclassified; s__Deinococci_unclassified;unassigned					20	0	40	0.0138728	0	0.106358
Otu0203	Bacteria	Proteobacteria	Alphaproteobacteria	Sphingomonadales	Sphingomonadaceae	Sphingomonadaceae_unclassified	Bacteria; p__Proteobacteria; c__Alphaproteobacteria; o__Sphingomonadales; f__Erythrobacteraceae; g__Erythrobacteraceae_unclassified; s__Erythrobacteraceae_unclassified;aerobic_chemoheterotrophy	aerobic_chemoheterotrophy				0	20	0	0	0.0739884	0
Otu0205	Bacteria	Actinobacteriota	Actinobacteria	PeM15	PeM15_fa	PeM15_ge	Bacteria; p__Actinobacteria; c__Actinobacteria; o__PeM15; f__uncultured_actinobacterium; g__uncultured_actinobacterium_unclassified; s__uncultured_actinobacterium_unclassified;unassigned					40	60	100	0.0138728	0.0508671	0.0786127
Otu0206	Bacteria	Bacteroidota	Bacteroidia	Cytophagales	Spirosomaceae	Spirosomaceae_unclassified	Bacteria; p__Bacteroidetes; c__Cytophagia; o__Cytophagales; f__Cytophagaceae; g__Cytophagaceae_unclassified; s__Cytophagaceae_unclassified;unassigned					0	20	60	0	0.00462428	0.254335
Otu0207	Bacteria	Proteobacteria	Gammaproteobacteria	Xanthomonadales	Rhodanobacteraceae	uncultured	Bacteria; p__Proteobacteria; c__Gammaproteobacteria; o__Xanthomonadales; f__Xanthomonadaceae; g__uncultured; s__uncultured_bacterium;unassigned					0	20	20	0	0.0647399	0.00924855
Otu0208	Bacteria	Chloroflexi	Chloroflexia	Chloroflexales	Chloroflexales_unclassified	Chloroflexales_unclassified	Bacteria; p__Chloroflexi; c__Chloroflexia; o__Chloroflexales; f__Roseiflexaceae; g__Roseiflexus; s__Roseiflexus_unclassified;unassigned					0	20	0	0	0.083237	0
Otu0210	Bacteria	Proteobacteria	Alphaproteobacteria	Rhizobiales	Hyphomicrobiaceae	Pedomicrobium	Bacteria; p__Proteobacteria; c__Alphaproteobacteria; o__Rhizobiales; f__Hyphomicrobiaceae; g__Pedomicrobium; s__uncultured_bacterium;aerobic_chemoheterotrophy	aerobic_chemoheterotrophy				20	40	100	0.00924855	0.00924855	0.0924855
Otu0211	Bacteria	Myxococcota	Polyangia	Polyangiales	Polyangiaceae	Pajaroellobacter	Bacteria; p__Proteobacteria; c__Deltaproteobacteria; o__Myxococcales; f__Polyangiaceae; g__Sorangium; s__uncultured_bacterium;cellulolysis;chemoheterotrophy	cellulolysis	chemoheterotrophy			40	40	80	0.0508671	0.0277457	0.0739884
Otu0212	Bacteria	Deinococcota	Deinococci	Deinococcales	Deinococcaceae	Deinococcus	Bacteria; p__Deinococcus-Thermus; c__Deinococci; o__Deinococcales; f__Deinococcaceae; g__Deinococcus; s__uncultured_bacterium;unassigned					20	20	20	0.00462428	0.249711	0.00462428
Otu0213	Bacteria	Actinobacteriota	Actinobacteria	Pseudonocardiales	Pseudonocardiaceae	Lechevalieria	Bacteria; p__Actinobacteria; c__Actinobacteria; o__Pseudonocardiales; f__Pseudonocardiaceae; g__Lentzea; s__uncultured_Pseudonocardiaceae_bacterium;unassigned					0	0	20	0	0	0.0693642
Otu0214	Bacteria	Cyanobacteria	Cyanobacteriia	Cyanobacteriales	Cyanobacteriales_unclassified	Cyanobacteriales_unclassified	Bacteria; p__Cyanobacteria; c__Melainabacteria; o__Obscuribacterales; f__uncultured_bacterium; g__uncultured_bacterium_unclassified; s__uncultured_bacterium_unclassified;cyanobacteria or phototrophy	cyanobacteria or phototrophy				20	80	40	0.00924855	0.134104	0.0231214
Otu0216	Bacteria	Bacteroidota	Bacteroidia	Cytophagales	Spirosomaceae	Dyadobacter	Bacteria; p__Bacteroidetes; c__Cytophagia; o__Cytophagales; f__Cytophagaceae; g__Dyadobacter; s__uncultured_bacterium;cellulolysis;aerobic_chemoheterotrophy	cellulolysis	aerobic_chemoheterotrophy			0	60	40	0	0.0647399	0.0138728
Otu0217	Bacteria	Cyanobacteria	Cyanobacteriia	Leptolyngbyales	Leptolyngbyaceae	Leptolyngbyaceae_unclassified	Bacteria; p__Cyanobacteria; c__Cyanobacteria_unclassified; o__Cyanobacteria_unclassified; f__Cyanobacteria_unclassified; g__Cyanobacteria_unclassified; s__Cyanobacteria_unclassified;cyanobacteria or phototrophy	cyanobacteria or phototrophy				0	60	20	0	0.124855	0.0184971
Otu0218	Bacteria	Proteobacteria	Alphaproteobacteria	Rhizobiales	A0839	A0839_ge	Bacteria; p__Proteobacteria; c__Alphaproteobacteria; o__Rhizobiales; f__A0839; g__uncultured_bacterium; s__uncultured_bacterium_unclassified;unassigned					40	40	100	0.0184971	0.00924855	0.166474
Otu0219	Bacteria	Proteobacteria	Gammaproteobacteria	Burkholderiales	Burkholderiales_unclassified	Burkholderiales_unclassified	Bacteria; p__Proteobacteria; c__Betaproteobacteria; o__Hydrogenophilales; f__Hydrogenophilaceae; g__Thiobacillus; s__Thiobacillus_unclassified;unassigned					0	40	40	0	0.0508671	0.00924855
Otu0220	Bacteria	Proteobacteria	Alphaproteobacteria	Sphingomonadales	Sphingomonadaceae	Sphingomonas	Bacteria; p__Proteobacteria; c__Alphaproteobacteria; o__Sphingomonadales; f__Sphingomonadaceae; g__Sphingomonas; s__uncultured_Sphingomonas_sp.;aerobic_chemoheterotrophy	aerobic_chemoheterotrophy				40	20	40	0.0416185	0.0184971	0.0369942
Otu0221	Bacteria	Bacteroidota	Bacteroidia	Flavobacteriales	Flavobacteriaceae	Flavobacterium	Bacteria; p__Bacteroidetes; c__Flavobacteriia; o__Flavobacteriales; f__Flavobacteriaceae; g__Flavobacterium; s__uncultured_Bacteroidetes_bacterium;aerobic_chemoheterotrophy	aerobic_chemoheterotrophy				0	20	0	0	0.0554913	0
Otu0222	Bacteria	Proteobacteria	Alphaproteobacteria	Rhizobiales	Rhizobiales_unclassified	Rhizobiales_unclassified	Bacteria; p__Proteobacteria; c__Alphaproteobacteria; o__Rhizobiales; f__Rhizobiales_unclassified; g__Rhizobiales_unclassified; s__Rhizobiales_unclassified;unassigned					0	60	60	0	0.0601156	0.0231214
Otu0223	Bacteria	Bacteroidota	Bacteroidia	Flavobacteriales	Weeksellaceae	Cloacibacterium	Bacteria; p__Bacteroidetes; c__Flavobacteriia; o__Flavobacteriales; f__Flavobacteriaceae; g__Flavobacteriaceae_unclassified; s__Flavobacteriaceae_unclassified;unassigned					0	60	0	0	0.0416185	0
Otu0224	Bacteria	Proteobacteria	Gammaproteobacteria	Legionellales	Legionellaceae	Legionella	Bacteria; p__Proteobacteria; c__Gammaproteobacteria; o__Legionellales; f__Legionellaceae; g__Legionella; s__Legionella_unclassified;aerobic_chemoheterotrophy;intracellular_parasites	aerobic_chemoheterotrophy	intracellular_parasites			20	80	100	0.00462428	0.0647399	0.0647399
Otu0225	Bacteria	Proteobacteria	Alphaproteobacteria	Sphingomonadales	Sphingomonadaceae	Sphingomonadaceae_unclassified	Bacteria; p__Proteobacteria; c__Alphaproteobacteria; o__Sphingomonadales; f__Sphingomonadaceae; g__Polymorphobacter; s__uncultured_bacterium;aerobic_chemoheterotrophy	aerobic_chemoheterotrophy				0	40	0	0	0.0693642	0
Otu0226	Bacteria	Proteobacteria	Gammaproteobacteria	Burkholderiales	Comamonadaceae	Comamonadaceae_unclassified	Bacteria; p__Proteobacteria; c__Betaproteobacteria; o__Burkholderiales; f__Comamonadaceae; g__Comamonadaceae_unclassified; s__Comamonadaceae_unclassified;unassigned					60	60	40	0.0508671	0.0601156	0.0739884
Otu0227	Bacteria	Proteobacteria	Gammaproteobacteria	Burkholderiales	Sutterellaceae	AAP99	Bacteria; p__Proteobacteria; c__Betaproteobacteria; o__Burkholderiales; f__Alcaligenaceae; g__uncultured; s__uncultured_unclassified;unassigned					80	40	80	0.0369942	0.00924855	0.0878613
Otu0229	Bacteria	Bacteroidota	Bacteroidia	Cytophagales	Cytophagales_unclassified	Cytophagales_unclassified	Bacteria; p__Bacteroidetes; c__Cytophagia; o__Cytophagales; f__Cytophagaceae; g__Siphonobacter; s__uncultured_bacterium;unassigned					20	40	20	0.00462428	0.0554913	0.0508671
Otu0230	Bacteria	Actinobacteriota	Acidimicrobiia	Acidimicrobiia_unclassified	Acidimicrobiia_unclassified	Acidimicrobiia_unclassified	Bacteria; p__Actinobacteria; c__Acidimicrobiia; o__Acidimicrobiales; f__Acidimicrobiales_unclassified; g__Acidimicrobiales_unclassified; s__Acidimicrobiales_unclassified;unassigned					0	20	80	0	0.0231214	0.0693642
Otu0231	Bacteria	Proteobacteria	Alphaproteobacteria	Sphingomonadales	Sphingomonadaceae	Sphingomonadaceae_unclassified	Bacteria; p__Proteobacteria; c__Alphaproteobacteria; o__Sphingomonadales; f__Sphingomonadaceae; g__Sphingomonas; s__Sphingomonas_unclassified;aerobic_chemoheterotrophy	aerobic_chemoheterotrophy				0	40	0	0	0.0462428	0
Otu0232	Bacteria	Actinobacteriota	Actinobacteria	Micrococcales	Micrococcales_unclassified	Micrococcales_unclassified	Bacteria; p__Actinobacteria; c__Actinobacteria; o__Micrococcales; f__Intrasporangiaceae; g__Intrasporangiaceae_unclassified; s__Intrasporangiaceae_unclassified;unassigned					40	100	20	0.0138728	0.0924855	0.0369942
Otu0233	Bacteria	Chloroflexi	Chloroflexia	Chloroflexales	Chloroflexaceae	Chloroflexaceae_unclassified	Bacteria; p__Chloroflexi; c__Chloroflexia; o__Chloroflexales; f__Chloroflexaceae; g__Chloronema; s__Scytonema_tolypothrichoides_VB-61278;unassigned					20	0	20	0.25896	0	0.0184971
Otu0234	Bacteria	Cyanobacteria	Cyanobacteriia	Cyanobacteriia_unclassified	Cyanobacteriia_unclassified	Cyanobacteriia_unclassified	Bacteria; p__Cyanobacteria; c__Cyanobacteria; o__SubsectionI; f__FamilyI; g__FamilyI_unclassified; s__FamilyI_unclassified;cyanobacteria or phototrophy	cyanobacteria or phototrophy				60	60	80	0.0462428	0.0462428	0.0647399
Otu0235	Bacteria	Deinococcota	Deinococci	Thermales	Thermaceae	Meiothermus	Bacteria; p__Deinococcus-Thermus; c__Deinococci; o__Thermales; f__Thermaceae; g__Meiothermus; s__Meiothermus_unclassified;unassigned					40	0	0	0.25896	0	0
Otu0236	Bacteria	Proteobacteria	Alphaproteobacteria	Rhizobiales	Hyphomicrobiaceae	Hyphomicrobiaceae_unclassified	Bacteria; p__Proteobacteria; c__Alphaproteobacteria; o__Rhizobiales; f__Hyphomicrobiaceae; g__Hyphomicrobium; s__Hyphomicrobium_unclassified;aerobic_chemoheterotrophy	aerobic_chemoheterotrophy				20	40	100	0.00462428	0.00924855	0.110983
Otu0237	Bacteria	Proteobacteria	Alphaproteobacteria	Rhizobiales	Hyphomicrobiaceae	Pedomicrobium	Bacteria; p__Proteobacteria; c__Alphaproteobacteria; o__Rhizobiales; f__Hyphomicrobiaceae; g__Pedomicrobium; s__uncultured_bacterium;aerobic_chemoheterotrophy	aerobic_chemoheterotrophy				0	20	80	0	0.00924855	0.0786127
Otu0238	Bacteria	Proteobacteria	Gammaproteobacteria	Burkholderiales	Burkholderiales_unclassified	Burkholderiales_unclassified	Bacteria; p__Proteobacteria; c__Betaproteobacteria; o__Burkholderiales; f__Burkholderiales_unclassified; g__Burkholderiales_unclassified; s__Burkholderiales_unclassified;unassigned					20	20	0	0.00462428	0.0647399	0
Otu0239	Bacteria	Proteobacteria	Alphaproteobacteria	Reyranellales	Reyranellaceae	Reyranella	Bacteria; p__Proteobacteria; c__Alphaproteobacteria; o__Rhodospirillales; f__Rhodospirillales_Incertae_Sedis; g__Reyranella; s__uncultured_bacterium;aerobic_chemoheterotrophy	aerobic_chemoheterotrophy				20	100	100	0.00462428	0.0416185	0.0462428
Otu0240	Bacteria	Proteobacteria	Gammaproteobacteria	Legionellales	Legionellaceae	Legionella	Bacteria; p__Proteobacteria; c__Gammaproteobacteria; o__Legionellales; f__Legionellaceae; g__Legionella; s__Legionella_unclassified;aerobic_chemoheterotrophy;intracellular_parasites	aerobic_chemoheterotrophy	intracellular_parasites			0	0	80	0	0	0.110983
Otu0241	Bacteria	Chloroflexi	Chloroflexia	Chloroflexales	Chloroflexales_unclassified	Chloroflexales_unclassified	Bacteria; p__Chloroflexi; c__Chloroflexia; o__Chloroflexales; f__Roseiflexaceae; g__Roseiflexus; s__uncultured_Chloroflexi_bacterium;unassigned					0	40	20	0	0.0416185	0.0554913
Otu0242	Bacteria	Proteobacteria	Gammaproteobacteria	Enterobacterales	Aeromonadaceae	Aeromonas	Bacteria; p__Proteobacteria; c__Gammaproteobacteria; o__Aeromonadales; f__Aeromonadaceae; g__Aeromonas; s__Aeromonas_unclassified;fermentation;nitrate_reduction;chemoheterotrophy	fermentation	nitrate_reduction	chemoheterotrophy		0	40	0	0	0.0416185	0
Otu0243	Bacteria	Actinobacteriota	Thermoleophilia	Solirubrobacterales	Solirubrobacteraceae	Solirubrobacter	Bacteria; p__Actinobacteria; c__Thermoleophilia; o__Solirubrobacterales; f__Solirubrobacteraceae; g__Solirubrobacter; s__uncultured_bacterium;aerobic_chemoheterotrophy	aerobic_chemoheterotrophy				20	40	40	0.101734	0.0462428	0.0231214
Otu0244	Bacteria	Proteobacteria	Gammaproteobacteria	Burkholderiales	Rhodocyclaceae	Propionivibrio	Bacteria; p__Proteobacteria; c__Betaproteobacteria; o__Rhodocyclales; f__Rhodocyclaceae; g__Propionivibrio; s__uncultured_bacterium;fermentation;chemoheterotrophy	fermentation	chemoheterotrophy			0	40	0	0	0.0647399	0
Otu0245	Bacteria	Proteobacteria	Gammaproteobacteria	Enterobacterales	Erwiniaceae	Erwiniaceae_unclassified	Bacteria; p__Proteobacteria; c__Gammaproteobacteria; o__Enterobacteriales; f__Enterobacteriaceae; g__Pantoea; s__Pantoea_unclassified;nitrogen fixation;fermentation;chemoheterotrophy	nitrogen fixation	fermentation	chemoheterotrophy		20	20	40	0.0462428	0.00462428	0.143353
Otu0246	Bacteria	Proteobacteria	Alphaproteobacteria	Acetobacterales	Acetobacteraceae	Acetobacteraceae_unclassified	Bacteria; p__Proteobacteria; c__Alphaproteobacteria; o__Rhodospirillales; f__Acetobacteraceae; g__Acetobacteraceae_unclassified; s__Acetobacteraceae_unclassified;unassigned					0	40	20	0	0.0601156	0.0184971
Otu0247	Bacteria	Proteobacteria	Gammaproteobacteria	Burkholderiales	Sutterellaceae	AAP99	Bacteria; p__Proteobacteria; c__Betaproteobacteria; o__Burkholderiales; f__Burkholderiales_unclassified; g__Burkholderiales_unclassified; s__Burkholderiales_unclassified;unassigned					80	60	100	0.0277457	0.0277457	0.0924855
Otu0248	Bacteria	Bacteroidota	Bacteroidia	Cytophagales	Spirosomaceae	Spirosomaceae_unclassified	Bacteria; p__Bacteroidetes; c__Cytophagia; o__Cytophagales; f__Cytophagaceae; g__Arcicella; s__uncultured_bacterium;unassigned					20	80	60	0.00462428	0.0508671	0.0369942
Otu0249	Bacteria	Chloroflexi	Chloroflexia	Chloroflexales	Chloroflexales_unclassified	Chloroflexales_unclassified	Bacteria; p__Chloroflexi; c__Chloroflexia; o__Chloroflexales; f__Chloroflexales_unclassified; g__Chloroflexales_unclassified; s__Chloroflexales_unclassified;unassigned					0	40	0	0	0.0416185	0
Otu0251	Bacteria	Proteobacteria	Alphaproteobacteria	Tistrellales	Geminicoccaceae	Candidatus_Alysiosphaera	Bacteria; p__Proteobacteria; c__Alphaproteobacteria; o__Rhodospirillales; f__Rhodospirillales_Incertae_Sedis; g__Candidatus_Alysiosphaera; s__uncultured_bacterium;unassigned					20	60	40	0.00462428	0.0416185	0.0462428
Otu0252	Bacteria	Verrucomicrobiota	Chlamydiae	Chlamydiales	Chlamydiales_unclassified	Chlamydiales_unclassified	Bacteria; p__Chlamydiae; c__Chlamydiae; o__Chlamydiales; f__Simkaniaceae; g__Simkaniaceae_unclassified; s__Simkaniaceae_unclassified;intracellular_parasites	intracellular_parasites				20	40	100	0.00462428	0.00924855	0.083237
Otu0253	Bacteria	Myxococcota	Polyangia	Haliangiales	Haliangiaceae	Haliangium	Bacteria; p__Proteobacteria; c__Deltaproteobacteria; o__Myxococcales; f__Haliangiaceae; g__Haliangium; s__uncultured_Haliangium_sp.;predatory_or_exoparasitic	predatory_or_exoparasitic				0	40	60	0	0.0416185	0.0369942
Otu0254	Bacteria	Cyanobacteria	Cyanobacteriia	Cyanobacteriales	Cyanobacteriales_unclassified	Cyanobacteriales_unclassified	Bacteria; p__Cyanobacteria; c__Cyanobacteria_unclassified; o__Cyanobacteria_unclassified; f__Cyanobacteria_unclassified; g__Cyanobacteria_unclassified; s__Cyanobacteria_unclassified;cyanobacteria or phototrophy	cyanobacteria or phototrophy				0	0	40	0	0	0.166474
Otu0255	Bacteria	Deinococcota	Deinococci	Thermales	Thermaceae	Meiothermus	Bacteria; p__Deinococcus-Thermus; c__Deinococci; o__Thermales; f__Thermaceae; g__Meiothermus; s__uncultured_bacterium;unassigned					0	0	60	0	0	0.0786127
Otu0256	Bacteria	Proteobacteria	Alphaproteobacteria	Rhizobiales	Rhizobiales_Incertae_Sedis	uncultured	Bacteria; p__Proteobacteria; c__Alphaproteobacteria; o__Rhizobiales; f__JG35-K1-AG5; g__uncultured_bacterium; s__uncultured_bacterium_unclassified;unassigned					0	60	100	0	0.0138728	0.0924855
Otu0257	Bacteria	Bacteroidota	Bacteroidia	Chitinophagales	Chitinophagaceae	Chitinophagaceae_unclassified	Bacteria; p__Bacteroidetes; c__Sphingobacteriia; o__Sphingobacteriales; f__Chitinophagaceae; g__Chitinophagaceae_unclassified; s__Chitinophagaceae_unclassified;unassigned					0	40	80	0	0.0323699	0.0323699
Otu0258	Bacteria	Bacteroidota	Bacteroidia	Flavobacteriales	Flavobacteriaceae	Flavobacterium	Bacteria; p__Bacteroidetes; c__Flavobacteriia; o__Flavobacteriales; f__Flavobacteriaceae; g__Flavobacterium; s__uncultured_bacterium;aerobic_chemoheterotrophy	aerobic_chemoheterotrophy				0	60	40	0	0.0508671	0.00924855
Otu0259	Bacteria	Deinococcota	Deinococci	Thermales	Thermaceae	Meiothermus	Bacteria; p__Deinococcus-Thermus; c__Deinococci; o__Thermales; f__Thermaceae; g__Meiothermus; s__uncultured_bacterium;unassigned					60	40	20	0.0508671	0.0277457	0.00462428
Otu0260	Bacteria	Actinobacteriota	Actinobacteria	Frankiales	Sporichthyaceae	uncultured	Bacteria; p__Actinobacteria; c__Actinobacteria; o__Frankiales; f__Sporichthyaceae; g__uncultured; s__uncultured_actinobacterium;unassigned					0	80	0	0	0.106358	0
Otu0261	Bacteria	Actinobacteriota	Acidimicrobiia	Microtrichales	Ilumatobacteraceae	Ilumatobacteraceae_unclassified	Bacteria; p__Actinobacteria; c__Acidimicrobiia; o__Acidimicrobiales; f__Acidimicrobiaceae; g__CL500-29_marine_group; s__uncultured_bacterium;unassigned					0	60	20	0	0.0647399	0.0184971
Otu0262	Bacteria	Bacteroidota	Bacteroidia	Cytophagales	Spirosomaceae	Fibrella	Bacteria; p__Bacteroidetes; c__Cytophagia; o__Cytophagales; f__Cytophagaceae; g__Fibrella; s__Fibrella_unclassified;unassigned					20	80	0	0.00462428	0.0601156	0
Otu0263	Bacteria	Firmicutes	Negativicutes	Negativicutes_unclassified	Negativicutes_unclassified	Negativicutes_unclassified	Bacteria; p__Firmicutes; c__Negativicutes; o__Selenomonadales; f__Veillonellaceae; g__Pelosinus; s__uncultured_bacterium;unassigned					0	40	0	0	0.0508671	0
Otu0264	Bacteria	Proteobacteria	Alphaproteobacteria	Azospirillales	Azospirillaceae	Niveispirillum	Bacteria; p__Proteobacteria; c__Alphaproteobacteria; o__Rhodospirillales; f__Rhodospirillaceae; g__Niveispirillum; s__Niveispirillum_unclassified;unassigned					0	20	0	0	0.0554913	0
Otu0265	Bacteria	Proteobacteria	Alphaproteobacteria	Alphaproteobacteria_unclassified	Alphaproteobacteria_unclassified	Alphaproteobacteria_unclassified	Bacteria; p__Proteobacteria; c__Alphaproteobacteria; o__Rhizobiales; f__A0839; g__A0839_unclassified; s__A0839_unclassified;unassigned					0	60	20	0	0.0508671	0.0231214
Otu0266	Bacteria	Actinobacteriota	Acidimicrobiia	Microtrichales	Microtrichaceae	IMCC26207	Bacteria; p__Actinobacteria; c__Acidimicrobiia; o__Acidimicrobiales; f__Acidimicrobiales_Incertae_Sedis; g__Candidatus_Microthrix; s__uncultured_bacterium;unassigned					20	60	80	0.00924855	0.0323699	0.0277457
Otu0267	Bacteria	Deinococcota	Deinococci	Deinococcales	Deinococcaceae	uncultured	Bacteria; p__Deinococcus-Thermus; c__Deinococci; o__Deinococcales; f__Deinococcaceae; g__uncultured; s__uncultured_bacterium;unassigned					20	40	0	0.00462428	0.0462428	0
Otu0268	Bacteria	Actinobacteriota	Thermoleophilia	Thermoleophilia_unclassified	Thermoleophilia_unclassified	Thermoleophilia_unclassified	Bacteria; p__Actinobacteria; c__Thermoleophilia; o__Gaiellales; f__uncultured; g__uncultured_unclassified; s__uncultured_unclassified;unassigned					0	20	60	0	0.00924855	0.0647399
Otu0269	Bacteria	Proteobacteria	Gammaproteobacteria	Steroidobacterales	Steroidobacteraceae	Steroidobacter	Bacteria; p__Proteobacteria; c__Gammaproteobacteria; o__Xanthomonadales; f__Xanthomonadales_Incertae_Sedis; g__Steroidobacter; s__uncultured_bacterium;unassigned					0	40	80	0	0.0924855	0.0231214
Otu0270	Bacteria	Bacteroidota	Bacteroidia	Chitinophagales	Chitinophagaceae	Ferruginibacter	Bacteria; p__Bacteroidetes; c__Sphingobacteriia; o__Sphingobacteriales; f__Chitinophagaceae; g__Ferruginibacter; s__uncultured_bacterium;aerobic_chemoheterotrophy	aerobic_chemoheterotrophy				40	20	40	0.0138728	0.00462428	0.0601156
Otu0271	Bacteria	Firmicutes	Clostridia	Clostridiales	Clostridiaceae	Clostridium_sensu_stricto_7	Bacteria; p__Firmicutes; c__Clostridia; o__Clostridiales; f__Clostridiaceae_1; g__Clostridium_sensu_stricto_7; s__uncultured_bacterium;nitrogen fixation	nitrogen fixation				20	40	60	0.00462428	0.0323699	0.0462428
Otu0273	Bacteria	Proteobacteria	Alphaproteobacteria	Caulobacterales	Caulobacteraceae	Caulobacteraceae_unclassified	Bacteria; p__Proteobacteria; c__Alphaproteobacteria; o__Caulobacterales; f__Caulobacteraceae; g__Phenylobacterium; s__Phenylobacterium_unclassified;unassigned					20	20	60	0.0231214	0.00924855	0.106358
Otu0274	Bacteria	Proteobacteria	Alphaproteobacteria	Acetobacterales	Acetobacteraceae	Roseomonas	Bacteria; p__Proteobacteria; c__Alphaproteobacteria; o__Rhodospirillales; f__Acetobacteraceae; g__Roseomonas; s__Roseomonas_unclassified;human pathogen;animal_parasites_or_symbionts;ureolysis	human pathogen	animal_parasites_or_symbionts	ureolysis		20	40	100	0.0184971	0.0138728	0.0601156
Otu0275	Bacteria	Cyanobacteria	Cyanobacteriia	Cyanobacteriales	Cyanobacteriales_unclassified	Cyanobacteriales_unclassified	Bacteria; p__Cyanobacteria; c__Melainabacteria; o__Obscuribacterales; f__uncultured_bacterium; g__uncultured_bacterium_unclassified; s__uncultured_bacterium_unclassified;cyanobacteria or phototrophy	cyanobacteria or phototrophy				20	20	60	0.00924855	0.00462428	0.147977
Otu0276	Bacteria	Proteobacteria	Alphaproteobacteria	Rhizobiales	Rhizobiaceae	Allorhizobium-Neorhizobium-Pararhizobium-Rhizobium	Bacteria; p__Proteobacteria; c__Alphaproteobacteria; o__Rhizobiales; f__Rhizobiaceae; g__Rhizobium; s__Rhizobium_radiobacter;nitrogen fixation	nitrogen fixation				0	60	60	0	0.0277457	0.0138728
Otu0277	Bacteria	Deinococcota	Deinococci	Thermales	Thermaceae	Meiothermus	Bacteria; p__Deinococcus-Thermus; c__Deinococci; o__Thermales; f__Thermaceae; g__Meiothermus; s__uncultured_bacterium;unassigned					0	60	20	0	0.0277457	0.0138728
Otu0278	Bacteria	Proteobacteria	Gammaproteobacteria	Steroidobacterales	Steroidobacteraceae	uncultured	Bacteria; p__Proteobacteria; c__Gammaproteobacteria; o__Xanthomonadales; f__Xanthomonadales_Incertae_Sedis; g__uncultured; s__uncultured_soil_bacterium;unassigned					60	40	80	0.0138728	0.0416185	0.0231214
Otu0279	Bacteria	Bacteroidota	Bacteroidia	Cytophagales	Spirosomaceae	Fibrella	Bacteria; p__Bacteroidetes; c__Cytophagia; o__Cytophagales; f__Cytophagaceae; g__Fibrella; s__uncultured_bacterium;unassigned					0	20	0	0	0.134104	0
Otu0280	Bacteria	Actinobacteriota	Actinobacteria	Micromonosporales	Micromonosporaceae	Micromonosporaceae_unclassified	Bacteria; p__Actinobacteria; c__Actinobacteria; o__Micromonosporales; f__Micromonosporaceae; g__Krasilnikovia; s__uncultured_bacterium;unassigned					20	60	60	0.0508671	0.0693642	0.0184971
Otu0281	Bacteria	Deinococcota	Deinococci	Deinococcales	Deinococcaceae	uncultured	Bacteria; p__Deinococcus-Thermus; c__Deinococci; o__Deinococcales; f__Deinococcaceae; g__uncultured; s__uncultured_bacterium;unassigned					60	0	40	0.0277457	0	0.0416185
Otu0282	Bacteria	Actinobacteriota	Actinobacteria	Micromonosporales	Micromonosporaceae	Micromonospora	Bacteria; p__Actinobacteria; c__Actinobacteria; o__Micromonosporales; f__Micromonosporaceae; g__Actinoplanes; s__uncultured_bacterium;aerobic_chemoheterotrophy	aerobic_chemoheterotrophy				20	20	60	0.0508671	0.0184971	0.0231214
Otu0283	Bacteria	Bacteroidota	Bacteroidia	Cytophagales	Spirosomaceae	Larkinella	Bacteria; p__Bacteroidetes; c__Cytophagia; o__Cytophagales; f__Cytophagaceae; g__Larkinella; s__uncultured_bacterium;unassigned					0	20	0	0	0.0786127	0
Otu0285	Bacteria	Proteobacteria	Gammaproteobacteria	Enterobacterales	Enterobacterales_unclassified	Enterobacterales_unclassified	Bacteria; p__Proteobacteria; c__Gammaproteobacteria; o__Enterobacteriales; f__Enterobacteriaceae; g__Pantoea; s__Pantoea_stewartii_subsp._stewartii;fermentation;plant_pathogen;chemoheterotrophy	fermentation	plant_pathogen	chemoheterotrophy		40	40	20	0.0184971	0.0601156	0.0277457
Otu0287	Bacteria	Bacteroidota	Bacteroidia	Cytophagales	Microscillaceae	Microscillaceae_unclassified	Bacteria; p__Bacteroidetes; c__Cytophagia; o__Cytophagales; f__Cytophagaceae; g__Flexibacter; s__Flexibacter_unclassified;unassigned					0	60	20	0	0.0416185	0.0138728
Otu0288	Bacteria	Abditibacteriota	Abditibacteria	Abditibacteriales	Abditibacteriaceae	Abditibacterium	Bacteria; p__FBP; c__uncultured_bacterium; o__uncultured_bacterium_unclassified; f__uncultured_bacterium_unclassified; g__uncultured_bacterium_unclassified; s__uncultured_bacterium_unclassified;unassigned					20	100	60	0.0184971	0.0739884	0.0184971
Otu0289	Bacteria	Bacteria_unclassified	Bacteria_unclassified	Bacteria_unclassified	Bacteria_unclassified	Bacteria_unclassified	Bacteria; p__Proteobacteria; c__Deltaproteobacteria; o__Deltaproteobacteria_unclassified; f__Deltaproteobacteria_unclassified; g__Deltaproteobacteria_unclassified; s__Deltaproteobacteria_unclassified;unassigned					20	20	100	0.00462428	0.00462428	0.0739884
Otu0290	Bacteria	Chloroflexi	Chloroflexia	Chloroflexales	Chloroflexales_unclassified	Chloroflexales_unclassified	Bacteria; p__Chloroflexi; c__Chloroflexia; o__Chloroflexales; f__Roseiflexaceae; g__Roseiflexus; s__Roseiflexus_unclassified;unassigned					0	0	20	0	0	0.0508671
Otu0291	Bacteria	Proteobacteria	Alphaproteobacteria	Sphingomonadales	Sphingomonadaceae	Sphingomonadaceae_unclassified	Bacteria; p__Proteobacteria; c__Alphaproteobacteria; o__Sphingomonadales; f__Sphingomonadaceae; g__Sphingomonadaceae_unclassified; s__Sphingomonadaceae_unclassified;aerobic_chemoheterotrophy	aerobic_chemoheterotrophy				0	60	20	0	0.0786127	0.00462428
Otu0292	Bacteria	Proteobacteria	Alphaproteobacteria	Rhizobiales	Rhizobiales_Incertae_Sedis	uncultured	Bacteria; p__Proteobacteria; c__Alphaproteobacteria; o__Rhizobiales; f__JG35-K1-AG5; g__uncultured_bacterium; s__uncultured_bacterium_unclassified;unassigned					20	0	100	0.00924855	0	0.0924855
Otu0294	Bacteria	Deinococcota	Deinococci	Deinococcales	Deinococcaceae	Deinococcaceae_unclassified	Bacteria; p__Deinococcus-Thermus; c__Deinococci; o__Deinococcales; f__Deinococcaceae; g__uncultured; s__uncultured_bacterium;unassigned					20	20	20	0.00462428	0.0924855	0.00462428
Otu0295	Bacteria	Bacteroidota	Bacteroidia	Chitinophagales	Chitinophagaceae	Lacibacter	Bacteria; p__Bacteroidetes; c__Sphingobacteriia; o__Sphingobacteriales; f__Chitinophagaceae; g__Lacibacter; s__Lacibacter_unclassified;unassigned					40	40	40	0.0184971	0.0138728	0.0277457
Otu0297	Bacteria	Actinobacteriota	Actinobacteria	Frankiales	Frankiaceae	Frankiaceae_unclassified	Bacteria; p__Actinobacteria; c__Actinobacteria; o__Frankiales; f__Frankiaceae; g__Frankiaceae_unclassified; s__Frankiaceae_unclassified;unassigned					0	60	20	0	0.0277457	0.00924855
Otu0298	Bacteria	Bacteroidota	Bacteroidia	Sphingobacteriales	env.OPS_17	env.OPS_17_ge	Bacteria; p__Bacteroidetes; c__Sphingobacteriia; o__Sphingobacteriales; f__env.OPS_17; g__uncultured_bacterium; s__uncultured_bacterium_unclassified;unassigned					60	20	40	0.0184971	0.00924855	0.0138728
Otu0300	Bacteria	Actinobacteriota	Acidimicrobiia	Microtrichales	Microtrichales_unclassified	Microtrichales_unclassified	Bacteria; p__Actinobacteria; c__Acidimicrobiia; o__Acidimicrobiales; f__Acidimicrobiaceae; g__uncultured; s__uncultured_bacterium;unassigned					40	40	80	0.00924855	0.00924855	0.0554913
Otu0301	Bacteria	Proteobacteria	Alphaproteobacteria	Rhodobacterales	Rhodobacteraceae	Rhodobacteraceae_unclassified	Bacteria; p__Proteobacteria; c__Alphaproteobacteria; o__Rhodobacterales; f__Rhodobacteraceae; g__Rhodobacteraceae_unclassified; s__Rhodobacteraceae_unclassified;unassigned					0	40	100	0	0.00924855	0.0739884
Otu0303	Bacteria	Proteobacteria	Alphaproteobacteria	Rhizobiales	Rhizobiales_unclassified	Rhizobiales_unclassified	Bacteria; p__Proteobacteria; c__Alphaproteobacteria; o__Rhizobiales; f__alphaI_cluster; g__uncultured_bacterium; s__uncultured_bacterium_unclassified;unassigned					40	80	40	0.00924855	0.0323699	0.0184971
Otu0304	Bacteria	Actinobacteriota	Actinobacteria	Frankiales	Frankiaceae	Jatrophihabitans	Bacteria; p__Actinobacteria; c__Actinobacteria; o__Frankiales; f__Frankiaceae; g__Jatrophihabitans; s__uncultured_bacterium;unassigned					40	40	80	0.0184971	0.0416185	0.0693642
Otu0305	Bacteria	Bacteria_unclassified	Bacteria_unclassified	Bacteria_unclassified	Bacteria_unclassified	Bacteria_unclassified	Bacteria; p__Actinobacteria; c__Thermoleophilia; o__Thermoleophilia_unclassified; f__Thermoleophilia_unclassified; g__Thermoleophilia_unclassified; s__Thermoleophilia_unclassified;unassigned					0	0	40	0	0	0.0693642
Otu0306	Bacteria	Proteobacteria	Alphaproteobacteria	Rhizobiales	Xanthobacteraceae	uncultured	Bacteria; p__Proteobacteria; c__Alphaproteobacteria; o__Rhizobiales; f__Xanthobacteraceae; g__uncultured; s__uncultured_bacterium;unassigned					20	60	60	0.00462428	0.0277457	0.0277457
Otu0307	Bacteria	Proteobacteria	Alphaproteobacteria	Rhizobiales	Hyphomicrobiaceae	Pedomicrobium	Bacteria; p__Proteobacteria; c__Alphaproteobacteria; o__Rhizobiales; f__Hyphomicrobiaceae; g__Pedomicrobium; s__uncultured_bacterium;aerobic_chemoheterotrophy	aerobic_chemoheterotrophy				40	20	80	0.00924855	0.00924855	0.0924855
Otu0308	Bacteria	Actinobacteriota	Acidimicrobiia	Microtrichales	Microtrichales_unclassified	Microtrichales_unclassified	Bacteria; p__Actinobacteria; c__Acidimicrobiia; o__Acidimicrobiales; f__Acidimicrobiaceae; g__Acidimicrobiaceae_unclassified; s__Acidimicrobiaceae_unclassified;unassigned					20	20	40	0.00924855	0.00462428	0.0508671
Otu0309	Bacteria	Bacteroidota	Bacteroidia	Chitinophagales	Chitinophagaceae	Chitinophagaceae_unclassified	Bacteria; p__Bacteroidetes; c__Sphingobacteriia; o__Sphingobacteriales; f__Chitinophagaceae; g__Cnuella; s__uncultured_bacterium;unassigned					40	20	0	0.0462428	0.0277457	0
Otu0311	Bacteria	Proteobacteria	Alphaproteobacteria	Rhizobiales	Rhizobiales_unclassified	Rhizobiales_unclassified	Bacteria; p__Proteobacteria; c__Alphaproteobacteria; o__Rhizobiales; f__Rhizobiales_unclassified; g__Rhizobiales_unclassified; s__Rhizobiales_unclassified;unassigned					40	40	60	0.0184971	0.0184971	0.0739884
Otu0312	Bacteria	Myxococcota	Polyangia	Polyangiales	Polyangiaceae	Polyangiaceae_unclassified	Bacteria; p__Proteobacteria; c__Deltaproteobacteria; o__Myxococcales; f__Polyangiaceae; g__Polyangiaceae_unclassified; s__Polyangiaceae_unclassified;unassigned					20	20	60	0.00462428	0.00462428	0.0369942
Otu0314	Bacteria	Proteobacteria	Alphaproteobacteria	Rhizobiales	Rhizobiales_unclassified	Rhizobiales_unclassified	Bacteria; p__Proteobacteria; c__Alphaproteobacteria; o__Rhizobiales; f__Methylobacteriaceae; g__Methylobacteriaceae_unclassified; s__Methylobacteriaceae_unclassified;unassigned					20	20	20	0.00462428	0.0416185	0.00462428
Otu0315	Bacteria	Deinococcota	Deinococci	Deinococcales	Trueperaceae	Truepera	Bacteria; p__Deinococcus-Thermus; c__Deinococci; o__Deinococcales; f__Trueperaceae; g__Truepera; s__uncultured_bacterium;unassigned					40	40	60	0.00924855	0.0231214	0.0184971
Otu0316	Bacteria	Proteobacteria	Gammaproteobacteria	Burkholderiales	Nitrosomonadaceae	Nitrosomonadaceae_unclassified	Bacteria; p__Proteobacteria; c__Betaproteobacteria; o__Nitrosomonadales; f__Nitrosomonadaceae; g__uncultured; s__uncultured_bacterium;aerobic_ammonia_oxidation;nitrification	aerobic_ammonia_oxidation	nitrification			0	40	80	0	0.00924855	0.0508671
Otu0317	Bacteria	Chloroflexi	Chloroflexia	Chloroflexales	Roseiflexaceae	uncultured	Bacteria; p__Chloroflexi; c__Chloroflexia; o__Chloroflexales; f__Roseiflexaceae; g__Roseiflexus; s__uncultured_Chloroflexi_bacterium;unassigned					20	0	80	0.00462428	0	0.0647399
Otu0318	Bacteria	Proteobacteria	Alphaproteobacteria	Rhizobiales	Rhizobiales_unclassified	Rhizobiales_unclassified	Bacteria; p__Proteobacteria; c__Alphaproteobacteria; o__Rhizobiales; f__Hyphomicrobiaceae; g__Ancalomicrobium; s__uncultured_bacterium;fermentation;aerobic_chemoheterotrophy	fermentation	aerobic_chemoheterotrophy			0	40	0	0	0.0369942	0
Otu0319	Bacteria	Proteobacteria	Alphaproteobacteria	Alphaproteobacteria_unclassified	Alphaproteobacteria_unclassified	Alphaproteobacteria_unclassified	Bacteria; p__Proteobacteria; c__Alphaproteobacteria; o__Rhodospirillales; f__Rhodospirillaceae; g__Rhodospirillaceae_unclassified; s__Rhodospirillaceae_unclassified;unassigned					0	20	60	0	0.0277457	0.0138728
Otu0320	Bacteria	Proteobacteria	Alphaproteobacteria	Rhizobiales	Rhizobiales_unclassified	Rhizobiales_unclassified	Bacteria; p__Proteobacteria; c__Alphaproteobacteria; o__Rhizobiales; f__Rhizobiales_unclassified; g__Rhizobiales_unclassified; s__Rhizobiales_unclassified;unassigned					0	0	60	0	0	0.0601156
Otu0321	Bacteria	Proteobacteria	Alphaproteobacteria	Sphingomonadales	Sphingomonadaceae	Sphingomonadaceae_unclassified	Bacteria; p__Proteobacteria; c__Alphaproteobacteria; o__Sphingomonadales; f__Sphingomonadaceae; g__Sphingomonadaceae_unclassified; s__Sphingomonadaceae_unclassified;aerobic_chemoheterotrophy	aerobic_chemoheterotrophy				0	40	0	0	0.0277457	0
Otu0322	Bacteria	Actinobacteriota	Acidimicrobiia	Microtrichales	Ilumatobacteraceae	uncultured	Bacteria; p__Actinobacteria; c__Acidimicrobiia; o__Acidimicrobiales; f__Acidimicrobiaceae; g__Acidimicrobiaceae_unclassified; s__Acidimicrobiaceae_unclassified;unassigned					20	80	60	0.0739884	0.0416185	0.0184971
Otu0323	Bacteria	Proteobacteria	Gammaproteobacteria	Legionellales	Legionellaceae	Legionella	Bacteria; p__Proteobacteria; c__Gammaproteobacteria; o__Legionellales; f__Legionellaceae; g__Legionella; s__uncultured_bacterium;aerobic_chemoheterotrophy;intracellular_parasites	aerobic_chemoheterotrophy	intracellular_parasites			0	40	40	0	0.00924855	0.0416185
Otu0324	Bacteria	Cyanobacteria	Cyanobacteriia	Cyanobacteriales	Nostocaceae	Chlorogloeopsis_PCC-7518	Bacteria; p__Cyanobacteria; c__Melainabacteria; o__Obscuribacterales; f__uncultured_bacterium; g__uncultured_bacterium_unclassified; s__uncultured_bacterium_unclassified;cyanobacteria or phototrophy	cyanobacteria or phototrophy				0	40	20	0	0.0416185	0.00462428
Otu0325	Bacteria	Actinobacteriota	Thermoleophilia	Solirubrobacterales	67-14	67-14_ge	Bacteria; p__Actinobacteria; c__Thermoleophilia; o__Solirubrobacterales; f__Solirubrobacterales_unclassified; g__Solirubrobacterales_unclassified; s__Solirubrobacterales_unclassified;unassigned					20	20	0	0.00924855	0.12948	0
Otu0326	Bacteria	Bacteroidota	Bacteroidia	Cytophagales	Microscillaceae	Flexibacter	Bacteria; p__Bacteroidetes; c__Cytophagia; o__Cytophagales; f__Cytophagaceae; g__Flexibacter; s__Flexibacter_unclassified;unassigned					0	40	20	0	0.0416185	0.00462428
Otu0327	Bacteria	Proteobacteria	Alphaproteobacteria	Sphingomonadales	Sphingomonadaceae	Sphingomonadaceae_unclassified	Bacteria; p__Proteobacteria; c__Alphaproteobacteria; o__Sphingomonadales; f__Sphingomonadaceae; g__Sphingomonadaceae_unclassified; s__Sphingomonadaceae_unclassified;aerobic_chemoheterotrophy	aerobic_chemoheterotrophy				20	20	60	0.0369942	0.00924855	0.0878613
Otu0328	Bacteria	Proteobacteria	Gammaproteobacteria	Gammaproteobacteria_Incertae_Sedis	Unknown_Family	Acidibacter	Bacteria; p__Proteobacteria; c__Gammaproteobacteria; o__Xanthomonadales; f__Xanthomonadales_Incertae_Sedis; g__Acidibacter; s__Acidibacter_unclassified;unassigned					60	40	60	0.0231214	0.0277457	0.0323699
Otu0329	Bacteria	Chloroflexi	Chloroflexia	Chloroflexales	Chloroflexales_unclassified	Chloroflexales_unclassified	Bacteria; p__Chloroflexi; c__Chloroflexia; o__Chloroflexales; f__Chloroflexales_unclassified; g__Chloroflexales_unclassified; s__Chloroflexales_unclassified;unassigned					0	60	20	0	0.0601156	0.00924855
Otu0330	Bacteria	Proteobacteria	Alphaproteobacteria	Rhodobacterales	Rhodobacteraceae	Rhodobacteraceae_unclassified	Bacteria; p__Proteobacteria; c__Alphaproteobacteria; o__Rhodobacterales; f__Rhodobacteraceae; g__Rhodobacteraceae_unclassified; s__Rhodobacteraceae_unclassified;unassigned					40	40	60	0.00924855	0.0231214	0.0323699
Otu0332	Bacteria	Proteobacteria	Alphaproteobacteria	Sphingomonadales	Sphingomonadaceae	Novosphingobium	Bacteria; p__Proteobacteria; c__Alphaproteobacteria; o__Sphingomonadales; f__Sphingomonadaceae; g__Novosphingobium; s__uncultured_bacterium;aerobic_chemoheterotrophy	aerobic_chemoheterotrophy				20	80	100	0.00462428	0.0323699	0.0647399
Otu0333	Bacteria	Proteobacteria	Alphaproteobacteria	Rhodobacterales	Rhodobacteraceae	Rubellimicrobium	Bacteria; p__Proteobacteria; c__Alphaproteobacteria; o__Rhodobacterales; f__Rhodobacteraceae; g__Rubellimicrobium; s__uncultured_bacterium;unassigned					0	0	20	0	0	0.0323699
Otu0334	Bacteria	Chloroflexi	TK10	TK10_or	TK10_fa	TK10_ge	Bacteria; p__Chloroflexi; c__TK10; o__TK10_unclassified; f__TK10_unclassified; g__TK10_unclassified; s__TK10_unclassified;unassigned					20	20	20	0.0138728	0.0416185	0.0138728
Otu0335	Bacteria	Proteobacteria	Alphaproteobacteria	Acetobacterales	Acetobacteraceae	Acetobacteraceae_unclassified	Bacteria; p__Proteobacteria; c__Alphaproteobacteria; o__Rhodospirillales; f__Acetobacteraceae; g__Acetobacteraceae_unclassified; s__Acetobacteraceae_unclassified;unassigned					20	20	60	0.0462428	0.00462428	0.0739884
Otu0336	Bacteria	Actinobacteriota	Thermoleophilia	Solirubrobacterales	Solirubrobacteraceae	Solirubrobacteraceae_unclassified	Bacteria; p__Actinobacteria; c__Thermoleophilia; o__Solirubrobacterales; f__Solirubrobacterales_unclassified; g__Solirubrobacterales_unclassified; s__Solirubrobacterales_unclassified;unassigned					0	40	80	0	0.0184971	0.0508671
Otu0337	Bacteria	Proteobacteria	Alphaproteobacteria	Rhizobiales	Rhizobiaceae	Mesorhizobium	Bacteria; p__Proteobacteria; c__Alphaproteobacteria; o__Rhizobiales; f__Phyllobacteriaceae; g__Mesorhizobium; s__Mesorhizobium_unclassified;nitrogen fixation;aerobic_chemoheterotrophy;ureolysis	nitrogen fixation	aerobic_chemoheterotrophy	ureolysis		40	80	20	0.00924855	0.0647399	0.00462428
Otu0339	Bacteria	Proteobacteria	Alphaproteobacteria	Rhizobiales	Rhizobiales_unclassified	Rhizobiales_unclassified	Bacteria; p__Proteobacteria; c__Alphaproteobacteria; o__Rhizobiales; f__Rhizobiales_unclassified; g__Rhizobiales_unclassified; s__Rhizobiales_unclassified;unassigned					0	0	60	0	0	0.0924855
Otu0340	Bacteria	Proteobacteria	Gammaproteobacteria	Burkholderiales	Oxalobacteraceae	Oxalobacteraceae_unclassified	Bacteria; p__Proteobacteria; c__Betaproteobacteria; o__Burkholderiales; f__Oxalobacteraceae; g__Oxalobacteraceae_unclassified; s__Oxalobacteraceae_unclassified;unassigned					0	40	80	0	0.0184971	0.0416185
Otu0341	Bacteria	Proteobacteria	Gammaproteobacteria	Burkholderiales	Burkholderiales_unclassified	Burkholderiales_unclassified	Bacteria; p__Proteobacteria; c__Betaproteobacteria; o__Burkholderiales; f__Burkholderiales_unclassified; g__Burkholderiales_unclassified; s__Burkholderiales_unclassified;unassigned					0	20	80	0	0.0323699	0.0878613
Otu0342	Bacteria	Bacteroidota	Bacteroidia	Cytophagales	Spirosomaceae	Dyadobacter	Bacteria; p__Bacteroidetes; c__Cytophagia; o__Cytophagales; f__Cytophagaceae; g__Dyadobacter; s__uncultured_bacterium;cellulolysis;aerobic_chemoheterotrophy	cellulolysis	aerobic_chemoheterotrophy			0	60	20	0	0.0416185	0.00924855
Otu0343	Bacteria	Bacteroidota	Bacteroidia	Flavobacteriales	Flavobacteriaceae	Flavobacterium	Bacteria; p__Bacteroidetes; c__Flavobacteriia; o__Flavobacteriales; f__Flavobacteriaceae; g__Flavobacterium; s__Flavobacterium_johnsoniae;aerobic_chemoheterotrophy;ureolysis	aerobic_chemoheterotrophy	ureolysis			0	40	60	0	0.0231214	0.0138728
Otu0344	Bacteria	Cyanobacteria	Cyanobacteriia	Leptolyngbyales	Leptolyngbyaceae	Phormidium_CYN64	Bacteria; p__Cyanobacteria; c__Cyanobacteria_unclassified; o__Cyanobacteria_unclassified; f__Cyanobacteria_unclassified; g__Cyanobacteria_unclassified; s__Cyanobacteria_unclassified;cyanobacteria or phototrophy	cyanobacteria or phototrophy				0	100	0	0	0.0693642	0
Otu0346	Bacteria	Chloroflexi	TK10	TK10_or	TK10_fa	TK10_ge	Bacteria; p__Chloroflexi; c__TK10; o__uncultured_bacterium; f__uncultured_bacterium_unclassified; g__uncultured_bacterium_unclassified; s__uncultured_bacterium_unclassified;unassigned					20	20	20	0.00462428	0.00462428	0.0508671
Otu0347	Bacteria	Chloroflexi	Chloroflexi_unclassified	Chloroflexi_unclassified	Chloroflexi_unclassified	Chloroflexi_unclassified	Bacteria; p__Chloroflexi; c__JG30-KF-CM66; o__JG30-KF-CM66_unclassified; f__JG30-KF-CM66_unclassified; g__JG30-KF-CM66_unclassified; s__JG30-KF-CM66_unclassified;unassigned					0	0	20	0	0	0.0369942
Otu0348	Bacteria	Proteobacteria	Gammaproteobacteria	Enterobacterales	Erwiniaceae	Erwiniaceae_unclassified	Bacteria; p__Proteobacteria; c__Gammaproteobacteria; o__Enterobacteriales; f__Enterobacteriaceae; g__Pantoea; s__uncultured_bacterium;nitrogen fixation;fermentation;chemoheterotrophy	nitrogen fixation	fermentation	chemoheterotrophy		60	0	20	0.0462428	0	0.0184971
Otu0349	Bacteria	Proteobacteria	Alphaproteobacteria	Rhizobiales	Rhizobiales_unclassified	Rhizobiales_unclassified	Bacteria; p__Proteobacteria; c__Alphaproteobacteria; o__Rhizobiales; f__Hyphomicrobiaceae; g__uncultured; s__uncultured_unclassified;unassigned					0	20	0	0	0.0416185	0
Otu0352	Bacteria	Bacteroidota	Bacteroidia	Cytophagales	Microscillaceae	uncultured	Bacteria; p__Bacteroidetes; c__Cytophagia; o__Cytophagales; f__Cytophagaceae; g__uncultured; s__uncultured_unclassified;unassigned					0	20	40	0	0.00462428	0.0416185
Otu0355	Bacteria	Proteobacteria	Alphaproteobacteria	Rhizobiales	Hyphomicrobiaceae	Pedomicrobium	Bacteria; p__Proteobacteria; c__Alphaproteobacteria; o__Rhizobiales; f__Hyphomicrobiaceae; g__Pedomicrobium; s__uncultured_Hyphomicrobium_sp.;aerobic_chemoheterotrophy	aerobic_chemoheterotrophy				0	80	100	0	0.0231214	0.0554913
Otu0356	Bacteria	Chloroflexi	TK10	TK10_or	TK10_fa	TK10_ge	Bacteria; p__Chloroflexi; c__TK10; o__uncultured_bacterium; f__uncultured_bacterium_unclassified; g__uncultured_bacterium_unclassified; s__uncultured_bacterium_unclassified;unassigned					20	0	20	0.00462428	0	0.0231214
Otu0358	Bacteria	Chloroflexi	Chloroflexia	Chloroflexales	Roseiflexaceae	uncultured	Bacteria; p__Chloroflexi; c__Chloroflexia; o__Chloroflexales; f__Roseiflexaceae; g__Roseiflexus; s__uncultured_bacterium;unassigned					0	0	20	0	0	0.0323699
Otu0359	Bacteria	Bacteroidota	Bacteroidia	Flavobacteriales	Weeksellaceae	Weeksellaceae_unclassified	Bacteria; p__Bacteroidetes; c__Flavobacteriia; o__Flavobacteriales; f__Flavobacteriaceae; g__Chryseobacterium; s__Chryseobacterium_unclassified;aerobic_chemoheterotrophy	aerobic_chemoheterotrophy				40	40	0	0.0231214	0.0369942	0
Otu0361	Bacteria	Chloroflexi	Chloroflexia	Chloroflexales	Chloroflexales_unclassified	Chloroflexales_unclassified	Bacteria; p__Chloroflexi; c__Chloroflexia; o__Chloroflexales; f__Roseiflexaceae; g__Roseiflexus; s__Roseiflexus_unclassified;unassigned					40	20	20	0.110983	0.00462428	0.00462428
Otu0362	Bacteria	Actinobacteriota	Rubrobacteria	Rubrobacterales	Rubrobacteriaceae	Rubrobacter	Bacteria; p__Actinobacteria; c__Rubrobacteria; o__Rubrobacterales; f__Rubrobacteriaceae; g__Rubrobacter; s__Rubrobacter_unclassified;aerobic_chemoheterotrophy;nitrate_reduction	aerobic_chemoheterotrophy	nitrate_reduction			20	40	20	0.00462428	0.0416185	0.0277457
Otu0363	Bacteria	Proteobacteria	Gammaproteobacteria	Burkholderiales	Burkholderiales_unclassified	Burkholderiales_unclassified	Bacteria; p__Proteobacteria; c__Betaproteobacteria; o__Betaproteobacteria_unclassified; f__Betaproteobacteria_unclassified; g__Betaproteobacteria_unclassified; s__Betaproteobacteria_unclassified;unassigned					40	20	60	0.0231214	0.00462428	0.0323699
Otu0364	Bacteria	Verrucomicrobiota	Chlamydiae	Chlamydiales	Parachlamydiaceae	Neochlamydia	Bacteria; p__Chlamydiae; c__Chlamydiae; o__Chlamydiales; f__Parachlamydiaceae; g__Neochlamydia; s__Neochlamydia_unclassified;intracellular_parasites	intracellular_parasites				20	0	40	0.0786127	0	0.0184971
Otu0366	Bacteria	Proteobacteria	Gammaproteobacteria	Burkholderiales	Sutterellaceae	AAP99	Bacteria; p__Proteobacteria; c__Betaproteobacteria; o__Burkholderiales; f__Burkholderiales_unclassified; g__Burkholderiales_unclassified; s__Burkholderiales_unclassified;unassigned					0	20	100	0	0.0138728	0.0416185
Otu0367	Bacteria	Proteobacteria	Alphaproteobacteria	Rhizobiales	Rhizobiales_unclassified	Rhizobiales_unclassified	Bacteria; p__Proteobacteria; c__Alphaproteobacteria; o__Rhizobiales; f__Hyphomicrobiaceae; g__uncultured; s__uncultured_unclassified;unassigned					0	20	0	0	0.0323699	0
Otu0368	Bacteria	Myxococcota	Polyangia	Polyangiales	Polyangiaceae	Polyangiaceae_unclassified	Bacteria; p__Proteobacteria; c__Deltaproteobacteria; o__Myxococcales; f__Polyangiaceae; g__Sorangium; s__uncultured_delta_proteobacterium;cellulolysis;chemoheterotrophy	cellulolysis	chemoheterotrophy			0	20	80	0	0.00462428	0.0601156
Otu0369	Bacteria	Proteobacteria	Gammaproteobacteria	Burkholderiales	Burkholderiales_unclassified	Burkholderiales_unclassified	Bacteria; p__Proteobacteria; c__Betaproteobacteria; o__Betaproteobacteria_unclassified; f__Betaproteobacteria_unclassified; g__Betaproteobacteria_unclassified; s__Betaproteobacteria_unclassified;unassigned					0	40	80	0	0.0231214	0.0508671
Otu0370	Bacteria	Bacteroidota	Bacteroidia	Cytophagales	Spirosomaceae	Flectobacillus	Bacteria; p__Bacteroidetes; c__Cytophagia; o__Cytophagales; f__Cytophagaceae; g__Flectobacillus; s__uncultured_bacterium;unassigned					0	40	0	0	0.0369942	0
Otu0371	Bacteria	Proteobacteria	Gammaproteobacteria	Burkholderiales	Burkholderiales_unclassified	Burkholderiales_unclassified	Bacteria; p__Proteobacteria; c__Betaproteobacteria; o__Burkholderiales; f__Burkholderiales_unclassified; g__Burkholderiales_unclassified; s__Burkholderiales_unclassified;unassigned					20	20	60	0.00462428	0.00462428	0.0786127
Otu0374	Bacteria	Actinobacteriota	Acidimicrobiia	IMCC26256	IMCC26256_fa	IMCC26256_ge	Bacteria; p__Actinobacteria; c__Acidimicrobiia; o__Acidimicrobiales; f__uncultured; g__uncultured_bacterium; s__uncultured_bacterium_unclassified;unassigned					20	20	60	0.00924855	0.00462428	0.0369942
Otu0376	Bacteria	Bdellovibrionota	Oligoflexia	Silvanigrellales	Silvanigrellaceae	Silvanigrellaceae_unclassified	Bacteria; p__Proteobacteria; c__Proteobacteria_unclassified; o__Proteobacteria_unclassified; f__Proteobacteria_unclassified; g__Proteobacteria_unclassified; s__Proteobacteria_unclassified;unassigned					0	0	100	0	0	0.0554913
Otu0378	Bacteria	Verrucomicrobiota	Chlamydiae	Chlamydiales	Parachlamydiaceae	Neochlamydia	Bacteria; p__Chlamydiae; c__Chlamydiae; o__Chlamydiales; f__Chlamydiales_unclassified; g__Chlamydiales_unclassified; s__Chlamydiales_unclassified;intracellular_parasites	intracellular_parasites				0	40	80	0	0.0323699	0.0508671
Otu0379	Bacteria	Deinococcota	Deinococci	Deinococcales	Deinococcaceae	uncultured	Bacteria; p__Deinococcus-Thermus; c__Deinococci; o__Deinococcales; f__Deinococcaceae; g__uncultured; s__uncultured_bacterium;unassigned					0	40	20	0	0.00924855	0.0277457
Otu0380	Bacteria	Chloroflexi	Chloroflexia	Chloroflexales	Chloroflexaceae	Oscillochloris	Bacteria; p__Chloroflexi; c__Chloroflexia; o__Chloroflexales; f__Oscillochloridaceae; g__Oscillochloris; s__Chloroflexaceae_bacterium_enrichment_culture_clone_ENRICH_123;unassigned					60	0	40	0.0462428	0	0.0138728
Otu0381	Bacteria	Proteobacteria	Alphaproteobacteria	Rhizobiales	Hyphomicrobiaceae	Hyphomicrobiaceae_unclassified	Bacteria; p__Proteobacteria; c__Alphaproteobacteria; o__Alphaproteobacteria_unclassified; f__Alphaproteobacteria_unclassified; g__Alphaproteobacteria_unclassified; s__Alphaproteobacteria_unclassified;unassigned					0	0	40	0	0	0.0184971
Otu0382	Bacteria	Firmicutes	Clostridia	Peptostreptococcales-Tissierellales	Peptostreptococcaceae	Romboutsia	Bacteria; p__Firmicutes; c__Clostridia; o__Clostridiales; f__Peptostreptococcaceae; g__Peptostreptococcaceae_unclassified; s__Peptostreptococcaceae_unclassified;fermentation;chemoheterotrophy	fermentation	chemoheterotrophy			20	40	60	0.00462428	0.0323699	0.0231214
Otu0383	Bacteria	Actinobacteriota	Actinobacteria	Propionibacteriales	Nocardioidaceae	Nocardioides	Bacteria; p__Actinobacteria; c__Actinobacteria; o__Propionibacteriales; f__Nocardioidaceae; g__Nocardioides; s__uncultured_Nocardioides_sp.;aerobic_chemoheterotrophy;aromatic_compound_degradation	aerobic_chemoheterotrophy	aromatic_compound_degradation			20	20	20	0.0277457	0.00462428	0.00924855
Otu0384	Bacteria	Chloroflexi	TK10	TK10_or	TK10_fa	TK10_ge	Bacteria; p__Chloroflexi; c__TK10; o__uncultured_Firmicutes_bacterium; f__uncultured_Firmicutes_bacterium_unclassified; g__uncultured_Firmicutes_bacterium_unclassified; s__uncultured_Firmicutes_bacterium_unclassified;unassigned					20	20	40	0.0416185	0.0138728	0.0138728
Otu0385	Bacteria	Verrucomicrobiota	Chlamydiae	Chlamydiales	Parachlamydiaceae	Parachlamydiaceae_unclassified	Bacteria; p__Chlamydiae; c__Chlamydiae; o__Chlamydiales; f__Parachlamydiaceae; g__Parachlamydiaceae_unclassified; s__Parachlamydiaceae_unclassified;intracellular_parasites	intracellular_parasites				0	20	100	0	0.00462428	0.0601156
Otu0386	Bacteria	Bacteria_unclassified	Bacteria_unclassified	Bacteria_unclassified	Bacteria_unclassified	Bacteria_unclassified	Bacteria; p__Bacteria_unclassified; c__Bacteria_unclassified; o__Bacteria_unclassified; f__Bacteria_unclassified; g__Bacteria_unclassified; s__Bacteria_unclassified;unassigned					20	80	20	0.0138728	0.0277457	0.00462428
Otu0387	Bacteria	Bacteroidota	Bacteroidia	Bacteroidetes_VC2.1_Bac22	Bacteroidetes_VC2.1_Bac22_fa	Bacteroidetes_VC2.1_Bac22_ge	Bacteria; p__Bacteroidetes; c__Bacteroidetes_VC2.1_Bac22; o__uncultured_soil_bacterium; f__uncultured_soil_bacterium_unclassified; g__uncultured_soil_bacterium_unclassified; s__uncultured_soil_bacterium_unclassified;unassigned					0	40	20	0	0.0277457	0.00462428
Otu0388	Bacteria	Proteobacteria	Gammaproteobacteria	Burkholderiales	Burkholderiales_unclassified	Burkholderiales_unclassified	Bacteria; p__Proteobacteria; c__Betaproteobacteria; o__Nitrosomonadales; f__Nitrosomonadaceae; g__uncultured; s__beta_proteobacterium_A0837;aerobic_ammonia_oxidation;nitrification	aerobic_ammonia_oxidation	nitrification			40	40	40	0.0184971	0.0138728	0.0508671
Otu0389	Bacteria	Deinococcota	Deinococci	Deinococcales	Deinococcaceae	Deinococcaceae_unclassified	Bacteria; p__Deinococcus-Thermus; c__Deinococci; o__Deinococcales; f__Deinococcaceae; g__uncultured; s__uncultured_bacterium;unassigned					20	0	20	0.00462428	0	0.0416185
Otu0390	Bacteria	Proteobacteria	Alphaproteobacteria	Rhizobiales	Beijerinckiaceae	Beijerinckiaceae_unclassified	Bacteria; p__Proteobacteria; c__Alphaproteobacteria; o__Rhizobiales; f__Methylobacteriaceae; g__uncultured; s__uncultured_organism;unassigned					0	20	20	0	0.0786127	0.00462428
Otu0391	Bacteria	Deinococcota	Deinococci	Deinococcales	Deinococcaceae	Deinococcus	Bacteria; p__Deinococcus-Thermus; c__Deinococci; o__Deinococcales; f__Deinococcaceae; g__Deinococcus; s__uncultured_bacterium;unassigned					20	20	60	0.00924855	0.0462428	0.0231214
Otu0392	Bacteria	Actinobacteriota	Actinobacteria	Micrococcales	Intrasporangiaceae	Intrasporangiaceae_unclassified	Bacteria; p__Actinobacteria; c__Actinobacteria; o__Micrococcales; f__Intrasporangiaceae; g__Intrasporangiaceae_unclassified; s__Intrasporangiaceae_unclassified;unassigned					20	40	60	0.00924855	0.0184971	0.0231214
Otu0393	Bacteria	Proteobacteria	Gammaproteobacteria	Burkholderiales	Sutterellaceae	AAP99	Bacteria; p__Proteobacteria; c__Betaproteobacteria; o__Burkholderiales; f__Burkholderiales_unclassified; g__Burkholderiales_unclassified; s__Burkholderiales_unclassified;unassigned					0	60	40	0	0.0416185	0.0184971
Otu0395	Bacteria	Deinococcota	Deinococci	Deinococcales	Deinococcaceae	uncultured	Bacteria; p__Deinococcus-Thermus; c__Deinococci; o__Deinococcales; f__Deinococcaceae; g__uncultured; s__uncultured_bacterium;unassigned					20	0	0	0.0462428	0	0
Otu0396	Bacteria	Proteobacteria	Alphaproteobacteria	Caulobacterales	Caulobacteraceae	Asticcacaulis	Bacteria; p__Proteobacteria; c__Alphaproteobacteria; o__Caulobacterales; f__Caulobacteraceae; g__Asticcacaulis; s__Asticcacaulis_excentricus;aerobic_chemoheterotrophy	aerobic_chemoheterotrophy				0	60	40	0	0.0277457	0.00924855
Otu0397	Bacteria	Proteobacteria	Gammaproteobacteria	Legionellales	Legionellaceae	Legionella	Bacteria; p__Proteobacteria; c__Gammaproteobacteria; o__Legionellales; f__Legionellaceae; g__Legionella; s__Legionella_unclassified;aerobic_chemoheterotrophy;intracellular_parasites	aerobic_chemoheterotrophy	intracellular_parasites			0	0	20	0	0	0.0601156
Otu0398	Bacteria	Bacteroidota	Bacteroidia	Cytophagales	Spirosomaceae	Spirosomaceae_unclassified	Bacteria; p__Bacteroidetes; c__Cytophagia; o__Cytophagales; f__Cytophagaceae; g__Spirosoma; s__unidentified;unassigned					0	20	0	0	0.0138728	0
Otu0401	Bacteria	Bacteroidota	Bacteroidia	Chitinophagales	Chitinophagaceae	Terrimonas	Bacteria; p__Bacteroidetes; c__Sphingobacteriia; o__Sphingobacteriales; f__Chitinophagaceae; g__Terrimonas; s__uncultured_bacterium;unassigned					0	20	60	0	0.00462428	0.0554913
Otu0402	Bacteria	Actinobacteriota	Thermoleophilia	Gaiellales	uncultured	uncultured_ge	Bacteria; p__Actinobacteria; c__Thermoleophilia; o__Gaiellales; f__uncultured; g__uncultured_bacterium; s__uncultured_bacterium_unclassified;unassigned					0	40	60	0	0.0184971	0.0323699
Otu0404	Bacteria	Actinobacteriota	Thermoleophilia	Solirubrobacterales	Solirubrobacteraceae	Parviterribacter	Bacteria; p__Actinobacteria; c__Thermoleophilia; o__Solirubrobacterales; f__Parviterribacteraceae; g__Parviterribacter; s__uncultured_bacterium;unassigned					0	20	20	0	0.0138728	0.0277457
Otu0405	Bacteria	Bacteroidota	Bacteroidia	Chitinophagales	Chitinophagaceae	Chitinophagaceae_unclassified	Bacteria; p__Bacteroidetes; c__Sphingobacteriia; o__Sphingobacteriales; f__Chitinophagaceae; g__Chitinophagaceae_unclassified; s__Chitinophagaceae_unclassified;unassigned					20	40	60	0.0231214	0.0138728	0.0323699
Otu0407	Bacteria	Actinobacteriota	Actinobacteria	Micrococcales	Intrasporangiaceae	Intrasporangiaceae_unclassified	Bacteria; p__Actinobacteria; c__Actinobacteria; o__Micrococcales; f__Intrasporangiaceae; g__Intrasporangiaceae_unclassified; s__Intrasporangiaceae_unclassified;unassigned					0	20	20	0	0.0277457	0.00924855
Otu0409	Bacteria	Proteobacteria	Alphaproteobacteria	Rhizobiales	Beijerinckiaceae	Beijerinckiaceae_unclassified	Bacteria; p__Proteobacteria; c__Alphaproteobacteria; o__Rhizobiales; f__Beijerinckiaceae; g__Beijerinckiaceae_unclassified; s__Beijerinckiaceae_unclassified;unassigned					20	20	20	0.0231214	0.00462428	0.0184971
Otu0410	Bacteria	Proteobacteria	Gammaproteobacteria	Burkholderiales	Rhodocyclaceae	Rhodocyclaceae_unclassified	Bacteria; p__Proteobacteria; c__Betaproteobacteria; o__Rhodocyclales; f__Rhodocyclaceae; g__Uliginosibacterium; s__Niveibacterium_umoris;unassigned					0	20	0	0	0.0416185	0
Otu0411	Bacteria	Bacteroidota	Bacteroidia	Flavobacteriales	Flavobacteriaceae	Flavobacterium	Bacteria; p__Bacteroidetes; c__Flavobacteriia; o__Flavobacteriales; f__Flavobacteriaceae; g__Flavobacterium; s__uncultured_Flavobacteriia_bacterium;aerobic_chemoheterotrophy	aerobic_chemoheterotrophy				0	20	20	0	0.0138728	0.00462428
Otu0412	Bacteria	Bacteroidota	Bacteroidia	Chitinophagales	Chitinophagaceae	Edaphobaculum	Bacteria; p__Bacteroidetes; c__Sphingobacteriia; o__Sphingobacteriales; f__Chitinophagaceae; g__uncultured; s__uncultured_unclassified;unassigned					0	60	40	0	0.0184971	0.0231214
Otu0413	Bacteria	Proteobacteria	Gammaproteobacteria	Gammaproteobacteria_unclassified	Gammaproteobacteria_unclassified	Gammaproteobacteria_unclassified	Bacteria; p__Proteobacteria; c__Gammaproteobacteria; o__Gammaproteobacteria_unclassified; f__Gammaproteobacteria_unclassified; g__Gammaproteobacteria_unclassified; s__Gammaproteobacteria_unclassified;unassigned					20	20	40	0.0231214	0.00462428	0.0277457
Otu0415	Bacteria	Chloroflexi	Chloroflexia	Chloroflexales	Chloroflexales_unclassified	Chloroflexales_unclassified	Bacteria; p__Chloroflexi; c__Chloroflexia; o__Herpetosiphonales; f__Herpetosiphonaceae; g__Herpetosiphon; s__uncultured_bacterium;unassigned					20	20	20	0.00462428	0.0323699	0.0138728
Otu0416	Bacteria	Proteobacteria	Alphaproteobacteria	Rhizobiales	Rhizobiales_unclassified	Rhizobiales_unclassified	Bacteria; p__Proteobacteria; c__Alphaproteobacteria; o__Rhizobiales; f__Rhizobiales_unclassified; g__Rhizobiales_unclassified; s__Rhizobiales_unclassified;unassigned					0	20	60	0	0.0138728	0.0277457
Otu0417	Bacteria	Cyanobacteria	Cyanobacteriia	Cyanobacteriales	Cyanobacteriales_unclassified	Cyanobacteriales_unclassified	Bacteria; p__Cyanobacteria; c__Cyanobacteria_unclassified; o__Cyanobacteria_unclassified; f__Cyanobacteria_unclassified; g__Cyanobacteria_unclassified; s__Cyanobacteria_unclassified;cyanobacteria or phototrophy	cyanobacteria or phototrophy				0	60	20	0	0.0277457	0.00462428
Otu0418	Bacteria	Actinobacteriota	Acidimicrobiia	Microtrichales	Ilumatobacteraceae	uncultured	Bacteria; p__Actinobacteria; c__Acidimicrobiia; o__Acidimicrobiales; f__Acidimicrobiaceae; g__uncultured; s__uncultured_bacterium;unassigned					0	60	20	0	0.0231214	0.00462428
Otu0419	Bacteria	Deinococcota	Deinococci	Deinococcales	Deinococcaceae	uncultured	Bacteria; p__Deinococcus-Thermus; c__Deinococci; o__Deinococcales; f__Deinococcaceae; g__uncultured; s__uncultured_bacterium;unassigned					40	40	20	0.0184971	0.0462428	0.00924855
Otu0421	Bacteria	Acidobacteriota	Blastocatellia	Blastocatellales	Blastocatellaceae	Blastocatella	Bacteria; p__Acidobacteria; c__Blastocatellia; o__Blastocatellales; f__Blastocatellaceae_|Subgroup_4|; g__uncultured; s__uncultured_organism;unassigned					0	20	0	0	0.0277457	0
Otu0422	Bacteria	Proteobacteria	Alphaproteobacteria	Acetobacterales	Acetobacteraceae	Acetobacteraceae_unclassified	Bacteria; p__Proteobacteria; c__Alphaproteobacteria; o__Rhodospirillales; f__Acetobacteraceae; g__Acetobacteraceae_unclassified; s__Acetobacteraceae_unclassified;unassigned					0	40	0	0	0.0138728	0
Otu0423	Bacteria	Acidobacteriota	Thermoanaerobaculia	Thermoanaerobaculales	Thermoanaerobaculaceae	Subgroup_10	Bacteria; p__Acidobacteria; c__Holophagae; o__Subgroup_10; f__ABS-19; g__uncultured_bacterium; s__uncultured_bacterium_unclassified;unassigned					20	0	40	0.0416185	0	0.0184971
Otu0424	Bacteria	Proteobacteria	Alphaproteobacteria	Rhizobiales	Rhizobiales_unclassified	Rhizobiales_unclassified	Bacteria; p__Proteobacteria; c__Alphaproteobacteria; o__Rhizobiales; f__MNG7; g__uncultured_bacterium; s__uncultured_bacterium_unclassified;unassigned					0	20	60	0	0.00924855	0.0277457
Otu0425	Bacteria	Proteobacteria	Gammaproteobacteria	Xanthomonadales	Xanthomonadaceae	Arenimonas	Bacteria; p__Proteobacteria; c__Gammaproteobacteria; o__Xanthomonadales; f__Xanthomonadaceae; g__Arenimonas; s__uncultured_bacterium;aerobic_chemoheterotrophy	aerobic_chemoheterotrophy				0	40	40	0	0.0184971	0.00924855
Otu0427	Bacteria	Actinobacteriota	Actinobacteria	Streptomycetales	Streptomycetaceae	Streptomyces	Bacteria; p__Actinobacteria; c__Actinobacteria; o__Streptomycetales; f__Streptomycetaceae; g__Streptomyces; s__Streptomyces_griseus;chitinolysis;ligninolysis;aerobic_chemoheterotrophy	chitinolysis	ligninolysis	aerobic_chemoheterotrophy		0	20	60	0	0.00462428	0.0369942
Otu0428	Bacteria	Proteobacteria	Alphaproteobacteria	Rhizobiales	Hyphomicrobiaceae	Hyphomicrobium	Bacteria; p__Proteobacteria; c__Alphaproteobacteria; o__Rhizobiales; f__Hyphomicrobiaceae; g__Hyphomicrobium; s__uncultured_bacterium;aerobic_chemoheterotrophy	aerobic_chemoheterotrophy				20	40	40	0.00462428	0.0138728	0.0323699
Otu0429	Bacteria	Proteobacteria	Gammaproteobacteria	Xanthomonadales	Rhodanobacteraceae	uncultured	Bacteria; p__Proteobacteria; c__Gammaproteobacteria; o__Xanthomonadales; f__Xanthomonadaceae; g__uncultured; s__uncultured_bacterium;unassigned					20	0	80	0.00462428	0	0.0786127
Otu0430	Bacteria	Bacteroidota	Bacteroidia	Chitinophagales	Chitinophagaceae	Chitinophagaceae_unclassified	Bacteria; p__Bacteroidetes; c__Sphingobacteriia; o__Sphingobacteriales; f__Chitinophagaceae; g__Chitinophagaceae_unclassified; s__Chitinophagaceae_unclassified;unassigned					20	60	20	0.00924855	0.0554913	0.0184971
Otu0431	Bacteria	Actinobacteriota	Actinobacteria	Actinobacteria_unclassified	Actinobacteria_unclassified	Actinobacteria_unclassified	Bacteria; p__Actinobacteria; c__Actinobacteria; o__Propionibacteriales; f__Nocardioidaceae; g__Nocardioides; s__Nocardioides_unclassified;aerobic_chemoheterotrophy;aromatic_compound_degradation	aerobic_chemoheterotrophy	aromatic_compound_degradation			20	40	20	0.0462428	0.0231214	0.00462428
Otu0432	Bacteria	Actinobacteriota	Acidimicrobiia	Microtrichales	uncultured	uncultured_ge	Bacteria; p__Actinobacteria; c__Acidimicrobiia; o__Acidimicrobiales; f__uncultured; g__uncultured_bacterium; s__uncultured_bacterium_unclassified;unassigned					0	60	80	0	0.0184971	0.0184971
Otu0433	Bacteria	Bacteria_unclassified	Bacteria_unclassified	Bacteria_unclassified	Bacteria_unclassified	Bacteria_unclassified	Bacteria; p__Chloroflexi; c__Chloroflexia; o__Chloroflexales; f__Chloroflexales_unclassified; g__Chloroflexales_unclassified; s__Chloroflexales_unclassified;unassigned					0	60	0	0	0.0416185	0
Otu0434	Bacteria	Actinobacteriota	Actinobacteria	Pseudonocardiales	Pseudonocardiaceae	Pseudonocardiaceae_unclassified	Bacteria; p__Actinobacteria; c__Actinobacteria; o__Pseudonocardiales; f__Pseudonocardiaceae; g__Alloactinosynnema; s__Actinosynnemataceae_bacterium_R19-10;unassigned					0	20	20	0	0.0138728	0.00924855
Otu0437	Bacteria	Cyanobacteria	Cyanobacteriia	Cyanobacteriia_unclassified	Cyanobacteriia_unclassified	Cyanobacteriia_unclassified	Bacteria; p__Cyanobacteria; c__Cyanobacteria; o__SubsectionII; f__FamilyII; g__Pleurocapsa; s__uncultured_organism;cyanobacteria or phototrophy	cyanobacteria or phototrophy				20	20	60	0.00462428	0.0138728	0.0601156
Otu0438	Bacteria	Proteobacteria	Gammaproteobacteria	Burkholderiales	Rhodocyclaceae	Quatrionicoccus	Bacteria; p__Proteobacteria; c__Betaproteobacteria; o__Rhodocyclales; f__Rhodocyclaceae; g__Quatrionicoccus; s__uncultured_bacterium;unassigned					0	20	0	0	0.0184971	0
Otu0439	Bacteria	Proteobacteria	Alphaproteobacteria	Rhizobiales	Hyphomicrobiaceae	Hyphomicrobium	Bacteria; p__Proteobacteria; c__Alphaproteobacteria; o__Rhizobiales; f__Hyphomicrobiaceae; g__Hyphomicrobium; s__uncultured_bacterium;aerobic_chemoheterotrophy	aerobic_chemoheterotrophy				0	40	60	0	0.0231214	0.0184971
Otu0440	Bacteria	Proteobacteria	Gammaproteobacteria	Gammaproteobacteria_unclassified	Gammaproteobacteria_unclassified	Gammaproteobacteria_unclassified	Bacteria; p__Proteobacteria; c__Gammaproteobacteria; o__Legionellales; f__Legionellaceae; g__Legionella; s__uncultured_bacterium;aerobic_chemoheterotrophy;intracellular_parasites	aerobic_chemoheterotrophy	intracellular_parasites			0	0	60	0	0	0.0369942
Otu0441	Bacteria	Bacteroidota	Bacteroidia	Cytophagales	Spirosomaceae	Spirosomaceae_unclassified	Bacteria; p__Bacteroidetes; c__Cytophagia; o__Cytophagales; f__Cytophagaceae; g__uncultured; s__Ephemera_danica;unassigned					0	40	20	0	0.0231214	0.00462428
Otu0442	Bacteria	Proteobacteria	Gammaproteobacteria	Gammaproteobacteria_unclassified	Gammaproteobacteria_unclassified	Gammaproteobacteria_unclassified	Bacteria; p__Proteobacteria; c__Gammaproteobacteria; o__Methylococcales; f__Methylococcaceae; g__Methylococcaceae_unclassified; s__Methylococcaceae_unclassified;methane metabolism;hydrocarbon_degradation;chemoheterotrophy	methane metabolism	hydrocarbon_degradation	chemoheterotrophy		20	20	40	0.00462428	0.00462428	0.0184971
Otu0443	Bacteria	Cyanobacteria	Cyanobacteriia	Leptolyngbyales	Leptolyngbyaceae	Leptolyngbyaceae_unclassified	Bacteria; p__Cyanobacteria; c__Cyanobacteria_unclassified; o__Cyanobacteria_unclassified; f__Cyanobacteria_unclassified; g__Cyanobacteria_unclassified; s__Cyanobacteria_unclassified;cyanobacteria or phototrophy	cyanobacteria or phototrophy				0	60	20	0	0.0277457	0.00924855
Otu0444	Bacteria	Proteobacteria	Gammaproteobacteria	Pseudomonadales	Moraxellaceae	Acinetobacter	Bacteria; p__Proteobacteria; c__Gammaproteobacteria; o__Pseudomonadales; f__Moraxellaceae; g__Acinetobacter; s__Acinetobacter_unclassified;human pathogen;animal_parasites_or_symbionts;aromatic_compound_degradation	human pathogen	animal_parasites_or_symbionts	aromatic_compound_degradation		0	40	40	0	0.0508671	0.00924855
Otu0445	Bacteria	Proteobacteria	Alphaproteobacteria	Sphingomonadales	Sphingomonadaceae	Sphingomonas	Bacteria; p__Proteobacteria; c__Alphaproteobacteria; o__Sphingomonadales; f__Sphingomonadaceae; g__Sphingomonas; s__Sphingomonas_unclassified;aerobic_chemoheterotrophy	aerobic_chemoheterotrophy				0	40	40	0	0.0184971	0.0231214
Otu0446	Bacteria	Proteobacteria	Alphaproteobacteria	Rhizobiales	Rhizobiales_Incertae_Sedis	Nordella	Bacteria; p__Proteobacteria; c__Alphaproteobacteria; o__Rhizobiales; f__Rhizobiales_Incertae_Sedis; g__Nordella; s__uncultured_bacterium;unassigned					20	40	40	0.00924855	0.00924855	0.0138728
Otu0447	Bacteria	Bacteria_unclassified	Bacteria_unclassified	Bacteria_unclassified	Bacteria_unclassified	Bacteria_unclassified	Bacteria; p__Chloroflexi; c__Chloroflexi_unclassified; o__Chloroflexi_unclassified; f__Chloroflexi_unclassified; g__Chloroflexi_unclassified; s__Chloroflexi_unclassified;unassigned					20	0	60	0.00924855	0	0.083237
Otu0448	Bacteria	Actinobacteriota	Acidimicrobiia	Acidimicrobiia_unclassified	Acidimicrobiia_unclassified	Acidimicrobiia_unclassified	Bacteria; p__Bacteria_unclassified; c__Bacteria_unclassified; o__Bacteria_unclassified; f__Bacteria_unclassified; g__Bacteria_unclassified; s__Bacteria_unclassified;unassigned					40	20	60	0.0138728	0.00462428	0.0462428
Otu0450	Bacteria	Actinobacteriota	Actinobacteria	Propionibacteriales	Nocardioidaceae	Nocardioides	Bacteria; p__Actinobacteria; c__Actinobacteria; o__Propionibacteriales; f__Nocardioidaceae; g__Nocardioides; s__uncultured_bacterium;aerobic_chemoheterotrophy;aromatic_compound_degradation	aerobic_chemoheterotrophy	aromatic_compound_degradation			40	40	40	0.0184971	0.0277457	0.0231214
Otu0451	Bacteria	Actinobacteriota	Actinobacteria	Actinobacteria_unclassified	Actinobacteria_unclassified	Actinobacteria_unclassified	Bacteria; p__Actinobacteria; c__Actinobacteria; o__Actinobacteria_unclassified; f__Actinobacteria_unclassified; g__Actinobacteria_unclassified; s__Actinobacteria_unclassified;unassigned					0	20	0	0	0.0647399	0
Otu0452	Bacteria	Deinococcota	Deinococci	Thermales	Thermaceae	Meiothermus	Bacteria; p__Deinococcus-Thermus; c__Deinococci; o__Thermales; f__Thermaceae; g__Meiothermus; s__uncultured_bacterium;unassigned					0	40	0	0	0.00924855	0
Otu0454	Bacteria	Bacteroidota	Bacteroidia	Chitinophagales	Saprospiraceae	uncultured	Bacteria; p__Bacteroidetes; c__Sphingobacteriia; o__Sphingobacteriales; f__Saprospiraceae; g__uncultured; s__uncultured_unclassified;unassigned					0	60	20	0	0.0231214	0.00462428
Otu0455	Bacteria	Bacteroidota	Bacteroidia	Chitinophagales	Chitinophagaceae	Chitinophagaceae_unclassified	Bacteria; p__Bacteroidetes; c__Sphingobacteriia; o__Sphingobacteriales; f__Chitinophagaceae; g__Flavisolibacter; s__uncultured_bacterium;unassigned					20	0	20	0.0462428	0	0.0184971
Otu0456	Bacteria	Bacteroidota	Bacteroidia	Chitinophagales	Chitinophagaceae	Chitinophagaceae_unclassified	Bacteria; p__Bacteroidetes; c__Sphingobacteriia; o__Sphingobacteriales; f__Chitinophagaceae; g__Ferruginibacter; s__uncultured_bacterium;aerobic_chemoheterotrophy	aerobic_chemoheterotrophy				0	20	0	0	0.0184971	0
Otu0457	Bacteria	Proteobacteria	Gammaproteobacteria	Gammaproteobacteria_unclassified	Gammaproteobacteria_unclassified	Gammaproteobacteria_unclassified	Bacteria; p__Proteobacteria; c__Gammaproteobacteria; o__Gammaproteobacteria_unclassified; f__Gammaproteobacteria_unclassified; g__Gammaproteobacteria_unclassified; s__Gammaproteobacteria_unclassified;unassigned					40	60	40	0.0323699	0.0138728	0.00924855
Otu0458	Bacteria	Bacteroidota	Bacteroidia	Chitinophagales	Chitinophagaceae	Chitinophagaceae_unclassified	Bacteria; p__Bacteroidetes; c__Sphingobacteriia; o__Sphingobacteriales; f__Chitinophagaceae; g__uncultured; s__uncultured_Sphingobacteriales_bacterium;unassigned					0	40	40	0	0.0138728	0.0184971
Otu0459	Bacteria	Bacteroidota	Bacteroidia	Chitinophagales	Chitinophagaceae	Filimonas	Bacteria; p__Bacteroidetes; c__Sphingobacteriia; o__Sphingobacteriales; f__Chitinophagaceae; g__Filimonas; s__Filimonas_sp._BG6;unassigned					0	60	20	0	0.0231214	0.00462428
Otu0461	Bacteria	Verrucomicrobiota	Chlamydiae	Chlamydiales	Parachlamydiaceae	Candidatus_Protochlamydia	Bacteria; p__Chlamydiae; c__Chlamydiae; o__Chlamydiales; f__Parachlamydiaceae; g__Candidatus_Protochlamydia; s__Candidatus_Protochlamydia_unclassified;intracellular_parasites	intracellular_parasites				0	20	60	0	0.00462428	0.0416185
Otu0462	Bacteria	Acidobacteriota	Blastocatellia	Blastocatellales	Blastocatellaceae	Blastocatella	Bacteria; p__Acidobacteria; c__Blastocatellia; o__Blastocatellales; f__Blastocatellaceae_|Subgroup_4|; g__uncultured; s__uncultured_organism;unassigned					20	0	60	0.00462428	0	0.0416185
Otu0463	Bacteria	Bacteroidota	Bacteroidia	Chitinophagales	Chitinophagaceae	Chitinophagaceae_unclassified	Bacteria; p__Bacteroidetes; c__Sphingobacteriia; o__Sphingobacteriales; f__Chitinophagaceae; g__Ferruginibacter; s__uncultured_Bacteroidetes_bacterium;aerobic_chemoheterotrophy	aerobic_chemoheterotrophy				20	40	20	0.00462428	0.0138728	0.00924855
Otu0464	Bacteria	Proteobacteria	Alphaproteobacteria	Tistrellales	Geminicoccaceae	Candidatus_Alysiosphaera	Bacteria; p__Proteobacteria; c__Alphaproteobacteria; o__Rhodospirillales; f__Rhodospirillales_Incertae_Sedis; g__Candidatus_Alysiosphaera; s__uncultured_bacterium;unassigned					20	20	40	0.0508671	0.00462428	0.00924855
Otu0465	Bacteria	Proteobacteria	Gammaproteobacteria	Gammaproteobacteria_unclassified	Gammaproteobacteria_unclassified	Gammaproteobacteria_unclassified	Bacteria; p__Proteobacteria; c__Gammaproteobacteria; o__Methylococcales; f__Methylococcaceae; g__uncultured; s__uncultured_unclassified;methane metabolism;hydrocarbon_degradation;chemoheterotrophy	methane metabolism	hydrocarbon_degradation	chemoheterotrophy		0	20	40	0	0.00924855	0.0138728
Otu0466	Bacteria	Proteobacteria	Gammaproteobacteria	Methylococcales	Methylomonadaceae	Methylomonadaceae_unclassified	Bacteria; p__Proteobacteria; c__Gammaproteobacteria; o__Methylococcales; f__Methylococcaceae; g__Methylobacter; s__uncultured_bacterium;methane metabolism;hydrocarbon_degradation;chemoheterotrophy	methane metabolism	hydrocarbon_degradation	chemoheterotrophy		0	0	20	0	0	0.0184971
Otu0468	Bacteria	Chloroflexi	Chloroflexi_unclassified	Chloroflexi_unclassified	Chloroflexi_unclassified	Chloroflexi_unclassified	Bacteria; p__Chloroflexi; c__Chloroflexi_unclassified; o__Chloroflexi_unclassified; f__Chloroflexi_unclassified; g__Chloroflexi_unclassified; s__Chloroflexi_unclassified;unassigned					0	0	20	0	0	0.0277457
Otu0469	Bacteria	Proteobacteria	Alphaproteobacteria	Rhizobiales	Beijerinckiaceae	alphaI_cluster	Bacteria; p__Proteobacteria; c__Alphaproteobacteria; o__Rhizobiales; f__alphaI_cluster; g__alphaI_cluster_unclassified; s__alphaI_cluster_unclassified;unassigned					20	20	60	0.00924855	0.00462428	0.0184971
Otu0470	Bacteria	Proteobacteria	Alphaproteobacteria	Rhizobiales	Beijerinckiaceae	alphaI_cluster	Bacteria; p__Proteobacteria; c__Alphaproteobacteria; o__Rhizobiales; f__alphaI_cluster; g__Methylosinus_sp._24-21; s__Methylosinus_sp._24-21_unclassified;methane metabolism;hydrocarbon_degradation;chemoheterotrophy	methane metabolism	hydrocarbon_degradation	chemoheterotrophy		40	60	20	0.00924855	0.0231214	0.00462428
Otu0471	Bacteria	Chloroflexi	Chloroflexia	Chloroflexales	Roseiflexaceae	uncultured	Bacteria; p__Chloroflexi; c__Chloroflexia; o__Chloroflexales; f__Roseiflexaceae; g__Roseiflexus; s__uncultured_soil_bacterium;unassigned					0	20	40	0	0.00462428	0.0184971
Otu0472	Bacteria	Actinobacteriota	Thermoleophilia	Gaiellales	Gaiellaceae	Gaiella	Bacteria; p__Actinobacteria; c__Thermoleophilia; o__Gaiellales; f__Gaiellaceae; g__Gaiella; s__uncultured_bacterium;unassigned					0	60	40	0	0.0138728	0.0323699
Otu0473	Bacteria	Proteobacteria	Alphaproteobacteria	Rhizobiales	Xanthobacteraceae	Rhodoplanes	Bacteria; p__Proteobacteria; c__Alphaproteobacteria; o__Rhizobiales; f__Hyphomicrobiaceae; g__Rhodoplanes; s__uncultured_bacterium;multifunction	multifunction				20	20	40	0.00924855	0.00924855	0.0277457
Otu0474	Bacteria	Proteobacteria	Alphaproteobacteria	Alphaproteobacteria_unclassified	Alphaproteobacteria_unclassified	Alphaproteobacteria_unclassified	Bacteria; p__Proteobacteria; c__Alphaproteobacteria; o__Alphaproteobacteria_unclassified; f__Alphaproteobacteria_unclassified; g__Alphaproteobacteria_unclassified; s__Alphaproteobacteria_unclassified;unassigned					20	20	0	0.00462428	0.0138728	0
Otu0475	Bacteria	Deinococcota	Deinococci	Deinococcales	Deinococcaceae	uncultured	Bacteria; p__Deinococcus-Thermus; c__Deinococci; o__Deinococcales; f__Deinococcaceae; g__uncultured; s__uncultured_bacterium;unassigned					0	20	0	0	0.0138728	0
Otu0476	Bacteria	Chloroflexi	Chloroflexi_unclassified	Chloroflexi_unclassified	Chloroflexi_unclassified	Chloroflexi_unclassified	Bacteria; p__Chloroflexi; c__Chloroflexi_unclassified; o__Chloroflexi_unclassified; f__Chloroflexi_unclassified; g__Chloroflexi_unclassified; s__Chloroflexi_unclassified;unassigned					0	0	20	0	0	0.0138728
Otu0477	Bacteria	Proteobacteria	Alphaproteobacteria	Rhizobiales	Hyphomicrobiaceae	Pedomicrobium	Bacteria; p__Proteobacteria; c__Alphaproteobacteria; o__Rhizobiales; f__Hyphomicrobiaceae; g__Pedomicrobium; s__Pedomicrobium_unclassified;aerobic_chemoheterotrophy	aerobic_chemoheterotrophy				20	40	60	0.0138728	0.0138728	0.0138728
Otu0478	Bacteria	Proteobacteria	Gammaproteobacteria	Gammaproteobacteria_unclassified	Gammaproteobacteria_unclassified	Gammaproteobacteria_unclassified	Bacteria; p__Proteobacteria; c__Gammaproteobacteria; o__Pseudomonadales; f__Pseudomonadaceae; g__Pseudomonas; s__Pseudomonas_unclassified;aerobic_chemoheterotrophy	aerobic_chemoheterotrophy				80	0	0	0.0323699	0	0
Otu0480	Bacteria	Verrucomicrobiota	Chlamydiae	Chlamydiales	Parachlamydiaceae	Neochlamydia	Bacteria; p__Chlamydiae; c__Chlamydiae; o__Chlamydiales; f__Parachlamydiaceae; g__Candidatus_Protochlamydia; s__Candidatus_Protochlamydia_unclassified;intracellular_parasites	intracellular_parasites				20	0	80	0.00924855	0	0.0462428
Otu0481	Bacteria	Proteobacteria	Gammaproteobacteria	Enterobacterales	Enterobacterales_unclassified	Enterobacterales_unclassified	Bacteria; p__Proteobacteria; c__Gammaproteobacteria; o__Enterobacteriales; f__Enterobacteriaceae; g__Enterobacteriaceae_unclassified; s__Enterobacteriaceae_unclassified;unassigned					40	20	0	0.0508671	0.00462428	0
Otu0482	Bacteria	Proteobacteria	Alphaproteobacteria	Rhizobiales	Beijerinckiaceae	Beijerinckiaceae_unclassified	Bacteria; p__Proteobacteria; c__Alphaproteobacteria; o__Rhizobiales; f__Rhizobiales_unclassified; g__Rhizobiales_unclassified; s__Rhizobiales_unclassified;unassigned					20	40	20	0.00462428	0.0184971	0.0184971
Otu0483	Bacteria	Proteobacteria	Alphaproteobacteria	Rhizobiales	Rhizobiales_unclassified	Rhizobiales_unclassified	Bacteria; p__Proteobacteria; c__Alphaproteobacteria; o__Rhizobiales; f__Rhizobiales_unclassified; g__Rhizobiales_unclassified; s__Rhizobiales_unclassified;unassigned					20	20	80	0.0184971	0.0138728	0.0277457
Otu0484	Bacteria	Proteobacteria	Alphaproteobacteria	Rhizobiales	Rhizobiales_Incertae_Sedis	Bauldia	Bacteria; p__Proteobacteria; c__Alphaproteobacteria; o__Rhizobiales; f__Rhizobiales_Incertae_Sedis; g__Bauldia; s__uncultured_bacterium;unassigned					60	20	40	0.0138728	0.00924855	0.00924855
Otu0485	Bacteria	Actinobacteriota	Actinobacteria	Actinobacteria_unclassified	Actinobacteria_unclassified	Actinobacteria_unclassified	Bacteria; p__Actinobacteria; c__Actinobacteria; o__Pseudonocardiales; f__Pseudonocardiaceae; g__Pseudonocardiaceae_unclassified; s__Pseudonocardiaceae_unclassified;unassigned					0	20	20	0	0.0231214	0.0184971
Otu0486	Bacteria	Bacteroidota	Bacteroidia	Flavobacteriales	Flavobacteriaceae	Flavobacterium	Bacteria; p__Bacteroidetes; c__Flavobacteriia; o__Flavobacteriales; f__Flavobacteriaceae; g__Flavobacterium; s__Flavobacterium_unclassified;aerobic_chemoheterotrophy	aerobic_chemoheterotrophy				0	20	0	0	0.0231214	0
Otu0487	Bacteria	Proteobacteria	Gammaproteobacteria	Burkholderiales	Burkholderiales_unclassified	Burkholderiales_unclassified	Bacteria; p__Proteobacteria; c__Betaproteobacteria; o__Betaproteobacteria_unclassified; f__Betaproteobacteria_unclassified; g__Betaproteobacteria_unclassified; s__Betaproteobacteria_unclassified;unassigned					0	20	20	0	0.00462428	0.0184971
Otu0488	Bacteria	Proteobacteria	Gammaproteobacteria	Burkholderiales	Comamonadaceae	Comamonadaceae_unclassified	Bacteria; p__Proteobacteria; c__Betaproteobacteria; o__Burkholderiales; f__Comamonadaceae; g__Comamonadaceae_unclassified; s__Comamonadaceae_unclassified;unassigned					0	60	20	0	0.0231214	0.00462428
Otu0489	Bacteria	Proteobacteria	Alphaproteobacteria	Rhizobiales	Beijerinckiaceae	Beijerinckiaceae_unclassified	Bacteria; p__Proteobacteria; c__Alphaproteobacteria; o__Rhizobiales; f__Bradyrhizobiaceae; g__Bosea; s__Bosea_sp._R3-115;aerobic_chemoheterotrophy	aerobic_chemoheterotrophy				60	20	40	0.0277457	0.00462428	0.00924855
Otu0490	Bacteria	Proteobacteria	Alphaproteobacteria	Sphingomonadales	Sphingomonadaceae	Sphingomonadaceae_unclassified	Bacteria; p__Proteobacteria; c__Alphaproteobacteria; o__Sphingomonadales; f__Sphingomonadaceae; g__Novosphingobium; s__uncultured_Erythromicrobium_sp.;aerobic_chemoheterotrophy;photoheterotrophy;cyanobacteria or phototrophy	aerobic_chemoheterotrophy	photoheterotrophy	cyanobacteria or phototrophy		20	20	20	0.00924855	0.00462428	0.0138728
Otu0491	Bacteria	Bacteroidota	Bacteroidia	Cytophagales	Spirosomaceae	Spirosomaceae_unclassified	Bacteria; p__Bacteroidetes; c__Cytophagia; o__Cytophagales; f__Cytophagaceae; g__Spirosoma; s__uncultured_bacterium;unassigned					20	0	40	0.00924855	0	0.0508671
Otu0492	Bacteria	Cyanobacteria	Cyanobacteriia	Cyanobacteriales	Cyanobacteriales_unclassified	Cyanobacteriales_unclassified	Bacteria; p__Cyanobacteria; c__Cyanobacteria; o__Cyanobacteria_unclassified; f__Cyanobacteria_unclassified; g__Cyanobacteria_unclassified; s__Cyanobacteria_unclassified;cyanobacteria or phototrophy	cyanobacteria or phototrophy				0	40	0	0	0.0323699	0
Otu0493	Bacteria	Actinobacteriota	Thermoleophilia	Gaiellales	Gaiellaceae	Gaiella	Bacteria; p__Actinobacteria; c__Thermoleophilia; o__Gaiellales; f__Gaiellaceae; g__Gaiella; s__uncultured_bacterium;unassigned					0	60	60	0	0.0184971	0.0277457
Otu0494	Bacteria	Proteobacteria	Alphaproteobacteria	Rhizobiales	Xanthobacteraceae	Rhodoplanes	Bacteria; p__Proteobacteria; c__Alphaproteobacteria; o__Rhizobiales; f__Hyphomicrobiaceae; g__Rhodoplanes; s__uncultured_bacterium;multifunction	multifunction				0	40	20	0	0.0138728	0.00924855
Otu0495	Bacteria	Deinococcota	Deinococci	Deinococcales	Deinococcaceae	uncultured	Bacteria; p__Deinococcus-Thermus; c__Deinococci; o__Deinococcales; f__Deinococcaceae; g__uncultured; s__uncultured_bacterium;unassigned					0	40	20	0	0.0277457	0.0138728
Otu0496	Bacteria	Bacteroidota	Bacteroidia	Cytophagales	Spirosomaceae	Flectobacillus	Bacteria; p__Bacteroidetes; c__Cytophagia; o__Cytophagales; f__Cytophagaceae; g__Flectobacillus; s__uncultured_bacterium;unassigned					0	20	0	0	0.0138728	0
Otu0499	Bacteria	Proteobacteria	Gammaproteobacteria	Burkholderiales	Nitrosomonadaceae	Nitrosomonadaceae_unclassified	Bacteria; p__Proteobacteria; c__Betaproteobacteria; o__Nitrosomonadales; f__Nitrosomonadaceae; g__uncultured; s__uncultured_bacterium;aerobic_ammonia_oxidation;nitrification	aerobic_ammonia_oxidation	nitrification			20	20	80	0.00924855	0.00924855	0.0277457
Otu0500	Bacteria	Proteobacteria	Gammaproteobacteria	Enterobacterales	Enterobacterales_unclassified	Enterobacterales_unclassified	Bacteria; p__Proteobacteria; c__Gammaproteobacteria; o__Enterobacteriales; f__Enterobacteriaceae; g__Serratia; s__Serratia_unclassified;fermentation;nitrate_reduction;chemoheterotrophy	fermentation	nitrate_reduction	chemoheterotrophy		20	0	0	0.0184971	0	0
Otu0501	Bacteria	Proteobacteria	Gammaproteobacteria	Burkholderiales	SC-I-84	SC-I-84_ge	Bacteria; p__Proteobacteria; c__Betaproteobacteria; o__SC-I-84; f__uncultured_bacterium; g__uncultured_bacterium_unclassified; s__uncultured_bacterium_unclassified;unassigned					40	20	20	0.00924855	0.0138728	0.00924855
Otu0504	Bacteria	Gemmatimonadota	Gemmatimonadetes	Gemmatimonadales	Gemmatimonadaceae	Gemmatimonas	Bacteria; p__Gemmatimonadetes; c__Gemmatimonadetes; o__Gemmatimonadales; f__Gemmatimonadaceae; g__Gemmatimonas; s__Gemmatimonas_unclassified;unassigned					0	0	20	0	0	0.00462428
Otu0505	Bacteria	Chloroflexi	TK10	TK10_or	TK10_fa	TK10_ge	Bacteria; p__Chloroflexi; c__TK10; o__uncultured_bacterium; f__uncultured_bacterium_unclassified; g__uncultured_bacterium_unclassified; s__uncultured_bacterium_unclassified;unassigned					20	20	40	0.00924855	0.0184971	0.0277457
Otu0506	Bacteria	Actinobacteriota	Actinobacteria	Propionibacteriales	Propionibacteriales_unclassified	Propionibacteriales_unclassified	Bacteria; p__Actinobacteria; c__Actinobacteria; o__Propionibacteriales; f__Nocardioidaceae; g__Nocardioides; s__Nocardioides_unclassified;aerobic_chemoheterotrophy;aromatic_compound_degradation	aerobic_chemoheterotrophy	aromatic_compound_degradation			20	0	40	0.00462428	0	0.0416185
Otu0507	Bacteria	Bacteroidota	Bacteroidia	Cytophagales	Microscillaceae	uncultured	Bacteria; p__Bacteroidetes; c__Cytophagia; o__Cytophagales; f__Cytophagaceae; g__uncultured; s__uncultured_bacterium;unassigned					0	40	80	0	0.0184971	0.0231214
Otu0508	Bacteria	Proteobacteria	Alphaproteobacteria	Elsterales	Elsteraceae	uncultured	Bacteria; p__Proteobacteria; c__Alphaproteobacteria; o__Rhodospirillales; f__Rhodospirillaceae; g__Rhodospirillaceae_unclassified; s__Rhodospirillaceae_unclassified;unassigned					20	0	80	0.00462428	0	0.0462428
Otu0509	Bacteria	Bacteroidota	Bacteroidia	Cytophagales	Microscillaceae	Chryseolinea	Bacteria; p__Bacteroidetes; c__Cytophagia; o__Cytophagales; f__Cytophagaceae; g__Chryseolinea; s__uncultured_bacterium;unassigned					0	40	0	0	0.0231214	0
Otu0510	Bacteria	Chloroflexi	Chloroflexia	Chloroflexales	Roseiflexaceae	uncultured	Bacteria; p__Chloroflexi; c__Chloroflexia; o__Chloroflexales; f__Roseiflexaceae; g__Roseiflexus; s__Roseiflexus_unclassified;unassigned					20	0	0	0.083237	0	0
Otu0511	Bacteria	Proteobacteria	Gammaproteobacteria	Burkholderiales	Comamonadaceae	Leptothrix	Bacteria; p__Proteobacteria; c__Betaproteobacteria; o__Burkholderiales; f__Comamonadaceae; g__Leptothrix; s__uncultured_bacterium;manganese_oxidation;human pathogen;animal_parasites_or_symbionts	manganese_oxidation	human pathogen	animal_parasites_or_symbionts		20	20	40	0.00462428	0.00462428	0.0277457
Otu0512	Bacteria	Proteobacteria	Gammaproteobacteria	Burkholderiales	SC-I-84	SC-I-84_ge	Bacteria; p__Proteobacteria; c__Betaproteobacteria; o__SC-I-84; f__SC-I-84_unclassified; g__SC-I-84_unclassified; s__SC-I-84_unclassified;unassigned					20	40	40	0.00462428	0.0138728	0.0184971
Otu0513	Bacteria	Proteobacteria	Gammaproteobacteria	Burkholderiales	Nitrosomonadaceae		Bacteria; p__Proteobacteria; c__Betaproteobacteria; o__Nitrosomonadales; f__Nitrosomonadaceae; g__uncultured; s__uncultured_unclassified;aerobic_ammonia_oxidation;nitrification	aerobic_ammonia_oxidation	nitrification			20	0	40	0.00462428	0	0.0231214
Otu0514	Bacteria	Bacteroidota	Bacteroidia	Chitinophagales	Chitinophagaceae	Chitinophagaceae_unclassified	Bacteria; p__Bacteroidetes; c__Sphingobacteriia; o__Sphingobacteriales; f__Chitinophagaceae; g__Chitinophagaceae_unclassified; s__Chitinophagaceae_unclassified;unassigned					0	20	40	0	0.00462428	0.0508671
Otu0515	Bacteria	Proteobacteria	Gammaproteobacteria	Enterobacterales	Enterobacteriaceae	Enterobacteriaceae_unclassified	Bacteria; p__Proteobacteria; c__Gammaproteobacteria; o__Enterobacteriales; f__Enterobacteriaceae; g__Enterobacteriaceae_unclassified; s__Enterobacteriaceae_unclassified;unassigned					0	40	0	0	0.0184971	0
Otu0517	Bacteria	Proteobacteria	Alphaproteobacteria	Sphingomonadales	Sphingomonadaceae	Sphingomonas	Bacteria; p__Proteobacteria; c__Alphaproteobacteria; o__Sphingomonadales; f__Sphingomonadaceae; g__Sphingomonas; s__uncultured_Sphingomonas_sp.;aerobic_chemoheterotrophy	aerobic_chemoheterotrophy				20	20	20	0.00462428	0.00462428	0.0184971
Otu0518	Bacteria	Firmicutes	Bacilli	Bacillales	Bacillaceae	Bacillus	Bacteria; p__Firmicutes; c__Bacilli; o__Bacillales; f__Bacillaceae; g__Bacillus; s__Bacillus_unclassified;nitrogen fixation	nitrogen fixation				40	20	20	0.00924855	0.00462428	0.00462428
Otu0519	Bacteria	Proteobacteria	Gammaproteobacteria	Burkholderiales	Aquaspirillaceae	Rivicola	Bacteria; p__Proteobacteria; c__Betaproteobacteria; o__Neisseriales; f__Neisseriaceae; g__Rivicola; s__uncultured_bacterium;unassigned					0	0	60	0	0	0.0184971
Otu0521	Bacteria	Chloroflexi	Chloroflexia	Chloroflexales	Chloroflexales_unclassified	Chloroflexales_unclassified	Bacteria; p__Chloroflexi; c__Chloroflexia; o__Chloroflexales; f__Roseiflexaceae; g__Roseiflexus; s__Roseiflexus_unclassified;unassigned					0	0	20	0	0	0.00924855
Otu0522	Bacteria	Chloroflexi	Chloroflexia	Chloroflexales	Roseiflexaceae	uncultured	Bacteria; p__Chloroflexi; c__Chloroflexia; o__Chloroflexales; f__Roseiflexaceae; g__Roseiflexus; s__uncultured_bacterium;unassigned					0	0	40	0	0	0.0138728
Otu0523	Bacteria	Proteobacteria	Gammaproteobacteria	Gammaproteobacteria_unclassified	Gammaproteobacteria_unclassified	Gammaproteobacteria_unclassified	Bacteria; p__Proteobacteria; c__Gammaproteobacteria; o__Gammaproteobacteria_unclassified; f__Gammaproteobacteria_unclassified; g__Gammaproteobacteria_unclassified; s__Gammaproteobacteria_unclassified;unassigned					0	40	40	0	0.00924855	0.0323699
Otu0524	Bacteria	Deinococcota	Deinococci	Deinococcales	Deinococcaceae	uncultured	Bacteria; p__Deinococcus-Thermus; c__Deinococci; o__Deinococcales; f__Deinococcaceae; g__uncultured; s__uncultured_bacterium;unassigned					0	20	0	0	0.0184971	0
Otu0525	Bacteria	Bacteroidota	Bacteroidia	Cytophagales	Cytophagales_unclassified	Cytophagales_unclassified	Bacteria; p__Bacteroidetes; c__Cytophagia; o__Cytophagales; f__Cytophagaceae; g__Cytophaga; s__uncultured_bacterium;cellulolysis;aerobic_chemoheterotrophy	cellulolysis	aerobic_chemoheterotrophy			0	0	60	0	0	0.0462428
Otu0526	Bacteria	Verrucomicrobiota	Chlamydiae	Chlamydiales	Parachlamydiaceae	Parachlamydiaceae_unclassified	Bacteria; p__Chlamydiae; c__Chlamydiae; o__Chlamydiales; f__Parachlamydiaceae; g__Candidatus_Protochlamydia; s__Candidatus_Protochlamydia_unclassified;intracellular_parasites	intracellular_parasites				0	20	60	0	0.00924855	0.0231214
Otu0527	Bacteria	Proteobacteria	Gammaproteobacteria	Burkholderiales	Comamonadaceae	Comamonadaceae_unclassified	Bacteria; p__Proteobacteria; c__Betaproteobacteria; o__Burkholderiales; f__Comamonadaceae; g__Comamonadaceae_unclassified; s__Comamonadaceae_unclassified;unassigned					20	60	40	0.00462428	0.0184971	0.0138728
Otu0528	Bacteria	Actinobacteriota	Actinobacteria	Corynebacteriales	Mycobacteriaceae	Mycobacterium	Bacteria; p__Actinobacteria; c__Actinobacteria; o__Corynebacteriales; f__Mycobacteriaceae; g__Mycobacterium; s__uncultured_bacterium;nitrogen fixation	nitrogen fixation				20	20	60	0.00462428	0.00462428	0.0277457
Otu0529	Bacteria	Bacteria_unclassified	Bacteria_unclassified	Bacteria_unclassified	Bacteria_unclassified	Bacteria_unclassified	Bacteria; p__Proteobacteria; c__Proteobacteria_unclassified; o__Proteobacteria_unclassified; f__Proteobacteria_unclassified; g__Proteobacteria_unclassified; s__Proteobacteria_unclassified;unassigned					20	0	60	0.00462428	0	0.0369942
Otu0530	Bacteria	Proteobacteria	Gammaproteobacteria	Burkholderiales	Comamonadaceae	Rhizobacter	Bacteria; p__Proteobacteria; c__Betaproteobacteria; o__Burkholderiales; f__Comamonadaceae; g__Rhizobacter; s__uncultured_bacterium;human pathogen;animal_parasites_or_symbionts	human pathogen	animal_parasites_or_symbionts			20	40	40	0.00462428	0.00924855	0.00924855
Otu0531	Bacteria	Proteobacteria	Alphaproteobacteria	Sphingomonadales	Sphingomonadaceae	Sphingomonadaceae_unclassified	Bacteria; p__Proteobacteria; c__Alphaproteobacteria; o__Sphingomonadales; f__Sphingomonadaceae; g__Sphingomonas; s__Sphingomonas_unclassified;aerobic_chemoheterotrophy	aerobic_chemoheterotrophy				20	40	0	0.00462428	0.0231214	0
Otu0532	Bacteria	Bacteroidota	Bacteroidia	Cytophagales	Cytophagales_unclassified	Cytophagales_unclassified	Bacteria; p__Bacteroidetes; c__Cytophagia; o__Cytophagales; f__Cytophagaceae; g__Cytophagaceae_unclassified; s__Cytophagaceae_unclassified;unassigned					0	0	60	0	0	0.0231214
Otu0533	Bacteria	Proteobacteria	Alphaproteobacteria	Rhizobiales	Hyphomicrobiaceae	Hyphomicrobium	Bacteria; p__Proteobacteria; c__Alphaproteobacteria; o__Rhizobiales; f__Hyphomicrobiaceae; g__Hyphomicrobium; s__uncultured_bacterium;aerobic_chemoheterotrophy	aerobic_chemoheterotrophy				20	40	20	0.00462428	0.0138728	0.00462428
Otu0534	Bacteria	Proteobacteria	Gammaproteobacteria	Burkholderiales	Oxalobacteraceae	Oxalobacteraceae_unclassified	Bacteria; p__Proteobacteria; c__Betaproteobacteria; o__Burkholderiales; f__uncultured_beta_proteobacterium; g__uncultured_beta_proteobacterium_unclassified; s__uncultured_beta_proteobacterium_unclassified;unassigned					20	20	40	0.00462428	0.00462428	0.0231214
Otu0535	Bacteria	Proteobacteria	Alphaproteobacteria	Holosporales	Holosporaceae	uncultured	Bacteria; p__Proteobacteria; c__Alphaproteobacteria; o__Rickettsiales; f__Holosporaceae; g__uncultured; s__uncultured_bacterium;intracellular_parasites	intracellular_parasites				0	0	20	0	0	0.00462428
Otu0536	Bacteria	Myxococcota	Polyangia	Haliangiales	Haliangiaceae	Haliangium	Bacteria; p__Proteobacteria; c__Deltaproteobacteria; o__Myxococcales; f__Haliangiaceae; g__Haliangium; s__uncultured_bacterium;predatory_or_exoparasitic	predatory_or_exoparasitic				20	0	20	0.00462428	0	0.0184971
Otu0537	Bacteria	Verrucomicrobiota	Chlamydiae	Chlamydiales	Parachlamydiaceae	Candidatus_Protochlamydia	Bacteria; p__Chlamydiae; c__Chlamydiae; o__Chlamydiales; f__Parachlamydiaceae; g__Candidatus_Protochlamydia; s__uncultured_soil_bacterium;intracellular_parasites	intracellular_parasites				20	60	60	0.00462428	0.0138728	0.0184971
Otu0538	Bacteria	Bacteroidota	Bacteroidia	Cytophagales	Spirosomaceae	Lacihabitans	Bacteria; p__Bacteroidetes; c__Cytophagia; o__Cytophagales; f__Cytophagaceae; g__Leadbetterella; s__uncultured_bacterium;unassigned					0	40	0	0	0.0231214	0
Otu0539	Bacteria	Bacteroidota	Bacteroidia	Cytophagales	Cytophagales_unclassified	Cytophagales_unclassified	Bacteria; p__Bacteroidetes; c__Cytophagia; o__Cytophagales; f__Cytophagaceae; g__Cytophagaceae_unclassified; s__Cytophagaceae_unclassified;unassigned					0	20	20	0	0.0369942	0.00462428
Otu0540	Bacteria	Gemmatimonadota	Gemmatimonadetes	Gemmatimonadales	Gemmatimonadaceae	Gemmatimonadaceae_unclassified	Bacteria; p__Gemmatimonadetes; c__Gemmatimonadetes; o__Gemmatimonadales; f__Gemmatimonadaceae; g__Gemmatirosa; s__uncultured_bacterium;unassigned					0	0	20	0	0	0.00924855
Otu0541	Bacteria	Bacteroidota	Bacteroidia	Cytophagales	Raineyaceae	Raineya	Bacteria; p__Bacteroidetes; c__Cytophagia; o__Cytophagales; f__Cytophagaceae; g__uncultured; s__uncultured_bacterium;unassigned					0	60	0	0	0.0231214	0
Otu0542	Bacteria	Verrucomicrobiota	Verrucomicrobiae	Methylacidiphilales	Methylacidiphilaceae	uncultured	Bacteria; p__Verrucomicrobia; c__Verrucomicrobia_Incertae_Sedis; o__Unknown_Order; f__Unknown_Family; g__Candidatus_Methylacidiphilum; s__Candidatus_Methylacidiphilum_unclassified;methane metabolism;hydrocarbon_degradation;chemoheterotrophy	methane metabolism	hydrocarbon_degradation	chemoheterotrophy		0	40	20	0	0.0277457	0.00462428
Otu0545	Bacteria	Cyanobacteria	Cyanobacteriia	Cyanobacteriales	Nostocaceae	Calothrix_PCC-6303	Bacteria; p__Cyanobacteria; c__Melainabacteria; o__Obscuribacterales; f__uncultured_bacterium; g__uncultured_bacterium_unclassified; s__uncultured_bacterium_unclassified;cyanobacteria or phototrophy	cyanobacteria or phototrophy				20	40	20	0.00462428	0.0138728	0.00462428
Otu0546	Bacteria	Acidobacteriota	Acidobacteriae	Bryobacterales	Bryobacteraceae	Bryobacter	Bacteria; p__Acidobacteria; c__Solibacteres; o__Solibacterales; f__Solibacteraceae_|Subgroup_3|; g__Bryobacter; s__uncultured_bacterium;aerobic_chemoheterotrophy	aerobic_chemoheterotrophy				0	20	20	0	0.0138728	0.0323699
Otu0547	Bacteria	Actinobacteriota	Actinobacteria	Streptomycetales	Streptomycetaceae	Streptomycetaceae_unclassified	Bacteria; p__Actinobacteria; c__Actinobacteria; o__Streptomycetales; f__Streptomycetaceae; g__Streptomyces; s__Streptomyces_scabiei;aerobic_chemoheterotrophy	aerobic_chemoheterotrophy				0	40	20	0	0.0184971	0.00462428
Otu0550	Bacteria	Bacteroidota	Bacteroidia	Chitinophagales	Saprospiraceae	uncultured	Bacteria; p__Bacteroidetes; c__Sphingobacteriia; o__Sphingobacteriales; f__Saprospiraceae; g__uncultured; s__uncultured_bacterium;unassigned					0	0	40	0	0	0.0231214
Otu0551	Bacteria	Proteobacteria	Alphaproteobacteria	Sphingomonadales	Sphingomonadaceae	Sphingomonas	Bacteria; p__Proteobacteria; c__Alphaproteobacteria; o__Sphingomonadales; f__Sphingomonadaceae; g__Sphingomonas; s__Sphingomonas_unclassified;aerobic_chemoheterotrophy	aerobic_chemoheterotrophy				20	20	20	0.0138728	0.0138728	0.00924855
Otu0552	Bacteria	Proteobacteria	Gammaproteobacteria	Xanthomonadales	Xanthomonadaceae	Silanimonas	Bacteria; p__Proteobacteria; c__Gammaproteobacteria; o__Xanthomonadales; f__Xanthomonadaceae; g__Silanimonas; s__uncultured_bacterium;unassigned					0	40	0	0	0.0138728	0
Otu0553	Bacteria	Proteobacteria	Alphaproteobacteria	Rhizobiales	Hyphomicrobiaceae	Hyphomicrobium	Bacteria; p__Proteobacteria; c__Alphaproteobacteria; o__Rhizobiales; f__Hyphomicrobiaceae; g__Hyphomicrobium; s__uncultured_bacterium;aerobic_chemoheterotrophy	aerobic_chemoheterotrophy				0	0	40	0	0	0.0231214
Otu0555	Bacteria	Gemmatimonadota	Longimicrobia	Longimicrobiales	Longimicrobiaceae	YC-ZSS-LKJ147	Bacteria; p__Gemmatimonadetes; c__Longimicrobia; o__Longimicrobiales; f__Longimicrobiaceae; g__uncultured_bacterium; s__uncultured_bacterium_unclassified;unassigned					0	0	20	0	0	0.0369942
Otu0556	Bacteria	Myxococcota	Polyangia	Haliangiales	Haliangiaceae	Haliangium	Bacteria; p__Proteobacteria; c__Deltaproteobacteria; o__Myxococcales; f__Haliangiaceae; g__Haliangium; s__uncultured_Haliangium_sp.;predatory_or_exoparasitic	predatory_or_exoparasitic				20	20	20	0.00924855	0.00924855	0.00462428
Otu0557	Bacteria	Proteobacteria	Alphaproteobacteria	Rhizobiales	Xanthobacteraceae	Starkeya	Bacteria; p__Proteobacteria; c__Alphaproteobacteria; o__Rhizobiales; f__Xanthobacteraceae; g__Xanthobacteraceae_unclassified; s__Xanthobacteraceae_unclassified;unassigned					0	40	0	0	0.00924855	0
Otu0558	Bacteria	Verrucomicrobiota	Chlamydiae	Chlamydiales	Parachlamydiaceae	Parachlamydiaceae_unclassified	Bacteria; p__Chlamydiae; c__Chlamydiae; o__Chlamydiales; f__Parachlamydiaceae; g__Parachlamydiaceae_unclassified; s__Parachlamydiaceae_unclassified;intracellular_parasites	intracellular_parasites				0	20	20	0	0.0138728	0.00462428
Otu0559	Bacteria	Actinobacteriota	Acidimicrobiia	Microtrichales	Microtrichales_unclassified	Microtrichales_unclassified	Bacteria; p__Actinobacteria; c__Acidimicrobiia; o__Acidimicrobiales; f__Acidimicrobiaceae; g__uncultured; s__uncultured_bacterium;unassigned					0	60	0	0	0.0416185	0
Otu0562	Bacteria	Proteobacteria	Alphaproteobacteria	Tistrellales	Geminicoccaceae	Candidatus_Alysiosphaera	Bacteria; p__Proteobacteria; c__Alphaproteobacteria; o__Rhodospirillales; f__Rhodospirillales_Incertae_Sedis; g__Candidatus_Alysiosphaera; s__uncultured_bacterium;unassigned					0	20	0	0	0.0323699	0
Otu0563	Bacteria	Proteobacteria	Alphaproteobacteria	Dongiales	Dongiaceae	Dongia	Bacteria; p__Proteobacteria; c__Alphaproteobacteria; o__Rhodospirillales; f__Rhodospirillaceae; g__uncultured; s__uncultured_Acetobacteraceae_bacterium;unassigned					20	60	40	0.00462428	0.0184971	0.00924855
Otu0564	Bacteria	Proteobacteria	Alphaproteobacteria	Micavibrionales	uncultured	uncultured_ge	Bacteria; p__Proteobacteria; c__Alphaproteobacteria; o__Alphaproteobacteria_Incertae_Sedis; f__uncultured; g__uncultured_bacterium; s__uncultured_bacterium_unclassified;unassigned					0	40	40	0	0.0184971	0.00924855
Otu0565	Bacteria	Proteobacteria	Alphaproteobacteria	Rhizobiales	Beijerinckiaceae	Beijerinckiaceae_unclassified	Bacteria; p__Proteobacteria; c__Alphaproteobacteria; o__Rhizobiales; f__Rhizobiales_unclassified; g__Rhizobiales_unclassified; s__Rhizobiales_unclassified;unassigned					20	20	0	0.00924855	0.0184971	0
Otu0566	Bacteria	Chloroflexi	TK10	TK10_or	TK10_fa	TK10_ge	Bacteria; p__Chloroflexi; c__TK10; o__uncultured_bacterium; f__uncultured_bacterium_unclassified; g__uncultured_bacterium_unclassified; s__uncultured_bacterium_unclassified;unassigned					0	0	20	0	0	0.00462428
Otu0567	Bacteria	Actinobacteriota	Acidimicrobiia	Microtrichales	Microtrichales_unclassified	Microtrichales_unclassified	Bacteria; p__Actinobacteria; c__Acidimicrobiia; o__Acidimicrobiales; f__uncultured; g__uncultured_actinobacterium; s__uncultured_actinobacterium_unclassified;unassigned					0	0	20	0	0	0.00924855
Otu0568	Bacteria	Proteobacteria	Alphaproteobacteria	Rhizobiales	Beijerinckiaceae	Methylobacterium-Methylorubrum	Bacteria; p__Proteobacteria; c__Alphaproteobacteria; o__Rhizobiales; f__Methylobacteriaceae; g__Methylobacterium; s__Methylobacterium_unclassified;methane metabolism;nitrogen fixation;ureolysis;chemoheterotrophy	methane metabolism	nitrogen fixation	ureolysis	chemoheterotrophy	0	20	40	0	0.00924855	0.0231214
Otu0569	Bacteria	Actinobacteriota	Thermoleophilia	Solirubrobacterales	Solirubrobacteraceae	Conexibacter	Bacteria; p__Actinobacteria; c__Thermoleophilia; o__Solirubrobacterales; f__Solirubrobacterales_unclassified; g__Solirubrobacterales_unclassified; s__Solirubrobacterales_unclassified;unassigned					20	20	40	0.00924855	0.00462428	0.0138728
Otu0571	Bacteria	Bacteroidota	Bacteroidia	Sphingobacteriales	Sphingobacteriales_unclassified	Sphingobacteriales_unclassified	Bacteria; p__Bacteroidetes; c__Sphingobacteriia; o__Sphingobacteriales; f__Sphingobacteriaceae; g__Sphingobacteriaceae_unclassified; s__Sphingobacteriaceae_unclassified;unassigned					0	20	20	0	0.00924855	0.00462428
Otu0572	Bacteria	Cyanobacteria	Cyanobacteriia	Cyanobacteriia_unclassified	Cyanobacteriia_unclassified	Cyanobacteriia_unclassified	Bacteria; p__Bacteria_unclassified; c__Bacteria_unclassified; o__Bacteria_unclassified; f__Bacteria_unclassified; g__Bacteria_unclassified; s__Bacteria_unclassified;unassigned					0	40	0	0	0.0277457	0
Otu0574	Bacteria	Proteobacteria	Gammaproteobacteria	Gammaproteobacteria_unclassified	Gammaproteobacteria_unclassified	Gammaproteobacteria_unclassified	Bacteria; p__Proteobacteria; c__Gammaproteobacteria; o__Methylococcales; f__Methylococcaceae; g__Methylococcaceae_unclassified; s__Methylococcaceae_unclassified;methane metabolism;hydrocarbon_degradation;chemoheterotrophy	methane metabolism	hydrocarbon_degradation	chemoheterotrophy		20	20	40	0.00462428	0.00462428	0.0184971
Otu0575	Bacteria	Proteobacteria	Alphaproteobacteria	Rhodobacterales	Rhodobacteraceae	Rubellimicrobium	Bacteria; p__Proteobacteria; c__Alphaproteobacteria; o__Rhodobacterales; f__Rhodobacteraceae; g__Rubellimicrobium; s__uncultured_bacterium;unassigned					20	20	20	0.0508671	0.00462428	0.00462428
Otu0576	Bacteria	Proteobacteria	Alphaproteobacteria	Alphaproteobacteria_unclassified	Alphaproteobacteria_unclassified	Alphaproteobacteria_unclassified	Bacteria; p__Proteobacteria; c__Alphaproteobacteria; o__Rhizobiales; f__Rhizobiales_unclassified; g__Rhizobiales_unclassified; s__Rhizobiales_unclassified;unassigned					0	40	0	0	0.00924855	0
Otu0577	Bacteria	Actinobacteriota	Actinobacteria	Actinobacteria_unclassified	Actinobacteria_unclassified	Actinobacteria_unclassified	Bacteria; p__Actinobacteria; c__Actinobacteria; o__Actinobacteria_unclassified; f__Actinobacteria_unclassified; g__Actinobacteria_unclassified; s__Actinobacteria_unclassified;unassigned					0	20	0	0	0.00924855	0
Otu0578	Bacteria	Proteobacteria	Gammaproteobacteria	Gammaproteobacteria_unclassified	Gammaproteobacteria_unclassified	Gammaproteobacteria_unclassified	Bacteria; p__Proteobacteria; c__Gammaproteobacteria; o__Pseudomonadales; f__Pseudomonadaceae; g__Pseudomonas; s__Pseudomonas_psychrophila;aerobic_chemoheterotrophy	aerobic_chemoheterotrophy				40	0	0	0.0184971	0	0
Otu0579	Bacteria	Chloroflexi	Dehalococcoidia	S085	S085_fa	S085_ge	Bacteria; p__Chloroflexi; c__S085; o__uncultured_bacterium_5G4; f__uncultured_bacterium_5G4_unclassified; g__uncultured_bacterium_5G4_unclassified; s__uncultured_bacterium_5G4_unclassified;unassigned					0	20	20	0	0.00462428	0.00924855
Otu0580	Bacteria	Bacteroidota	Bacteroidia	Cytophagales	Raineyaceae	Raineya	Bacteria; p__Bacteroidetes; c__Cytophagia; o__Cytophagales; f__Cytophagaceae; g__Cytophagaceae_unclassified; s__Cytophagaceae_unclassified;unassigned					20	20	20	0.00462428	0.00924855	0.0184971
Otu0581	Bacteria	Abditibacteriota	Abditibacteria	Abditibacteriales	Abditibacteriaceae	Abditibacterium	Bacteria; p__FBP; c__uncultured_bacterium; o__uncultured_bacterium_unclassified; f__uncultured_bacterium_unclassified; g__uncultured_bacterium_unclassified; s__uncultured_bacterium_unclassified;unassigned					40	40	0	0.0369942	0.0184971	0
Otu0582	Bacteria	Cyanobacteria	Cyanobacteriia	Cyanobacteriales	Cyanobacteriales_unclassified	Cyanobacteriales_unclassified	Bacteria; p__Cyanobacteria; c__Melainabacteria; o__Obscuribacterales; f__uncultured_bacterium; g__uncultured_bacterium_unclassified; s__uncultured_bacterium_unclassified;cyanobacteria or phototrophy	cyanobacteria or phototrophy				20	20	0	0.00462428	0.0231214	0
Otu0583	Bacteria	Bacteria_unclassified	Bacteria_unclassified	Bacteria_unclassified	Bacteria_unclassified	Bacteria_unclassified	Bacteria; p__Planctomycetes; c__Planctomycetacia; o__Planctomycetales; f__Planctomycetaceae; g__uncultured; s__uncultured_bacterium;unassigned					20	40	20	0.0231214	0.00924855	0.00924855
Otu0584	Bacteria	Cyanobacteria	Cyanobacteriia	Cyanobacteriales	Nostocaceae	Nostocaceae_unclassified	Bacteria; p__Cyanobacteria; c__Cyanobacteria_unclassified; o__Cyanobacteria_unclassified; f__Cyanobacteria_unclassified; g__Cyanobacteria_unclassified; s__Cyanobacteria_unclassified;cyanobacteria or phototrophy	cyanobacteria or phototrophy				0	20	0	0	0.00924855	0
Otu0585	Bacteria	Proteobacteria	Alphaproteobacteria	Rhizobiales	Rhizobiaceae	Allorhizobium-Neorhizobium-Pararhizobium-Rhizobium	Bacteria; p__Proteobacteria; c__Alphaproteobacteria; o__Rhizobiales; f__Rhizobiaceae; g__Rhizobium; s__Rhizobium_sp._S4-403;nitrogen fixation	nitrogen fixation				0	20	0	0	0.0184971	0
Otu0586	Bacteria	Myxococcota	Polyangia	mle1-27	mle1-27_fa	mle1-27_ge	Bacteria; p__Proteobacteria; c__Deltaproteobacteria; o__Myxococcales; f__mle1-27; g__mle1-27_unclassified; s__mle1-27_unclassified;unassigned					0	0	40	0	0	0.0184971
Otu0587	Bacteria	Deinococcota	Deinococci	Deinococcales	Deinococcales_unclassified	Deinococcales_unclassified	Bacteria; p__Deinococcus-Thermus; c__Deinococci; o__Deinococcales; f__Deinococcaceae; g__uncultured; s__uncultured_bacterium;unassigned					80	0	0	0.0277457	0	0
Otu0588	Bacteria	Gemmatimonadota	Gemmatimonadetes	Gemmatimonadales	Gemmatimonadaceae	uncultured	Bacteria; p__Gemmatimonadetes; c__Gemmatimonadetes; o__Gemmatimonadales; f__Gemmatimonadaceae; g__Gemmatirosa; s__uncultured_bacterium;unassigned					0	20	20	0	0.0277457	0.00462428
Otu0590	Bacteria	Proteobacteria	Gammaproteobacteria	Gammaproteobacteria_unclassified	Gammaproteobacteria_unclassified	Gammaproteobacteria_unclassified	Bacteria; p__Proteobacteria; c__Gammaproteobacteria; o__Gammaproteobacteria_unclassified; f__Gammaproteobacteria_unclassified; g__Gammaproteobacteria_unclassified; s__Gammaproteobacteria_unclassified;unassigned					20	40	0	0.00462428	0.0462428	0
Otu0591	Bacteria	Deinococcota	Deinococci	Deinococcales	Deinococcaceae	Deinococcaceae_unclassified	Bacteria; p__Deinococcus-Thermus; c__Deinococci; o__Deinococcales; f__Deinococcaceae; g__uncultured; s__uncultured_bacterium;unassigned					0	40	20	0	0.00924855	0.00462428
Otu0592	Bacteria	Actinobacteriota	Actinobacteria	Propionibacteriales	Propionibacteriaceae	Microlunatus	Bacteria; p__Actinobacteria; c__Actinobacteria; o__Propionibacteriales; f__Propionibacteriaceae; g__Microlunatus; s__uncultured_bacterium;aerobic_chemoheterotrophy	aerobic_chemoheterotrophy				20	20	0	0.00924855	0.0416185	0
Otu0593	Bacteria	Proteobacteria	Alphaproteobacteria	Acetobacterales	Acetobacteraceae	Roseomonas	Bacteria; p__Proteobacteria; c__Alphaproteobacteria; o__Rhodospirillales; f__Acetobacteraceae; g__Roseomonas; s__uncultured_bacterium;human pathogen;animal_parasites_or_symbionts;ureolysis	human pathogen	animal_parasites_or_symbionts	ureolysis		20	20	40	0.0323699	0.00462428	0.0138728
Otu0594	Bacteria	Deinococcota	Deinococci	Deinococcales	Deinococcaceae	Deinococcaceae_unclassified	Bacteria; p__Deinococcus-Thermus; c__Deinococci; o__Deinococcales; f__Deinococcaceae; g__Deinococcus; s__Deinococcus_unclassified;unassigned					0	20	0	0	0.0462428	0
Otu0595	Bacteria	Verrucomicrobiota	Chlamydiae	Chlamydiales	Chlamydiales_unclassified	Chlamydiales_unclassified	Bacteria; p__Chlamydiae; c__Chlamydiae; o__Chlamydiales; f__Chlamydiales_unclassified; g__Chlamydiales_unclassified; s__Chlamydiales_unclassified;intracellular_parasites	intracellular_parasites				0	0	100	0	0	0.0508671
Otu0596	Bacteria	Actinobacteriota	Actinobacteria	Actinobacteria_unclassified	Actinobacteria_unclassified	Actinobacteria_unclassified	Bacteria; p__Actinobacteria; c__Actinobacteria; o__Actinobacteria_unclassified; f__Actinobacteria_unclassified; g__Actinobacteria_unclassified; s__Actinobacteria_unclassified;unassigned					0	20	0	0	0.00924855	0
Otu0598	Bacteria	Gemmatimonadota	Gemmatimonadetes	Gemmatimonadales	Gemmatimonadaceae	Gemmatimonadaceae_unclassified	Bacteria; p__Gemmatimonadetes; c__Gemmatimonadetes; o__Gemmatimonadales; f__Gemmatimonadaceae; g__Gemmatirosa; s__uncultured_bacterium;unassigned					20	20	0	0.0138728	0.0323699	0
Otu0599	Bacteria	Proteobacteria	Alphaproteobacteria	Alphaproteobacteria_unclassified	Alphaproteobacteria_unclassified	Alphaproteobacteria_unclassified	Bacteria; p__Proteobacteria; c__Alphaproteobacteria; o__Rickettsiales; f__SM2D12; g__SM2D12_unclassified; s__SM2D12_unclassified;intracellular_parasites	intracellular_parasites				0	0	80	0	0	0.0369942
Otu0602	Bacteria	Actinobacteriota	Actinobacteria	Micromonosporales	Micromonosporaceae	Dactylosporangium	Bacteria; p__Actinobacteria; c__Actinobacteria; o__Micromonosporales; f__Micromonosporaceae; g__Dactylosporangium; s__Dactylosporangium_unclassified;aerobic_chemoheterotrophy	aerobic_chemoheterotrophy				20	40	40	0.00462428	0.0138728	0.0138728
Otu0604	Bacteria	Actinobacteriota	Thermoleophilia	Thermoleophilia_unclassified	Thermoleophilia_unclassified	Thermoleophilia_unclassified	Bacteria; p__Actinobacteria; c__Thermoleophilia; o__Solirubrobacterales; f__Elev-16S-1332; g__Elev-16S-1332_unclassified; s__Elev-16S-1332_unclassified;unassigned					20	20	40	0.0138728	0.0138728	0.0231214
Otu0605	Bacteria	Actinobacteriota	Thermoleophilia	Gaiellales	Gaiellales_unclassified	Gaiellales_unclassified	Bacteria; p__Actinobacteria; c__Thermoleophilia; o__Gaiellales; f__uncultured; g__uncultured_unclassified; s__uncultured_unclassified;unassigned					0	40	40	0	0.00924855	0.00924855
Otu0606	Bacteria	Proteobacteria	Gammaproteobacteria	Xanthomonadales	Rhodanobacteraceae	Rhodanobacteraceae_unclassified	Bacteria; p__Proteobacteria; c__Gammaproteobacteria; o__Xanthomonadales; f__Xanthomonadaceae; g__uncultured; s__uncultured_bacterium;unassigned					0	40	40	0	0.00924855	0.0277457
Otu0607	Bacteria	Proteobacteria	Gammaproteobacteria	Gammaproteobacteria_unclassified	Gammaproteobacteria_unclassified	Gammaproteobacteria_unclassified	Bacteria; p__Proteobacteria; c__Gammaproteobacteria; o__Methylococcales; f__Methylococcaceae; g__Methylococcaceae_unclassified; s__Methylococcaceae_unclassified;methane metabolism;hydrocarbon_degradation;chemoheterotrophy	methane metabolism	hydrocarbon_degradation	chemoheterotrophy		0	20	20	0	0.00462428	0.00462428
Otu0608	Bacteria	Acidobacteriota	Acidobacteriae	Bryobacterales	Bryobacteraceae	Bryobacter	Bacteria; p__Acidobacteria; c__Solibacteres; o__Solibacterales; f__Solibacteraceae_|Subgroup_3|; g__Bryobacter; s__uncultured_bacterium;aerobic_chemoheterotrophy	aerobic_chemoheterotrophy				20	20	0	0.00462428	0.0138728	0
Otu0610	Bacteria	Actinobacteriota	Acidimicrobiia	IMCC26256	IMCC26256_fa	IMCC26256_ge	Bacteria; p__Actinobacteria; c__Acidimicrobiia; o__Acidimicrobiales; f__uncultured; g__uncultured_bacterium; s__uncultured_bacterium_unclassified;unassigned					20	40	60	0.0184971	0.0138728	0.0138728
Otu0611	Bacteria	Proteobacteria	Alphaproteobacteria	Acetobacterales	Acetobacteraceae	Acetobacteraceae_unclassified	Bacteria; p__Proteobacteria; c__Alphaproteobacteria; o__Rhodospirillales; f__Acetobacteraceae; g__Acetobacteraceae_unclassified; s__Acetobacteraceae_unclassified;unassigned					0	0	20	0	0	0.00924855
Otu0612	Bacteria	Proteobacteria	Alphaproteobacteria	Rhizobiales	Methyloligellaceae	Methyloligellaceae_unclassified	Bacteria; p__Proteobacteria; c__Alphaproteobacteria; o__Rhizobiales; f__Rhodobiaceae; g__uncultured; s__uncultured_bacterium;unassigned					40	20	40	0.00924855	0.00462428	0.00924855
Otu0614	Bacteria	Proteobacteria	Gammaproteobacteria	Burkholderiales	Comamonadaceae	Rhodoferax	Bacteria; p__Proteobacteria; c__Betaproteobacteria; o__Burkholderiales; f__Comamonadaceae; g__Comamonadaceae_unclassified; s__Comamonadaceae_unclassified;unassigned					0	40	60	0	0.00924855	0.0184971
Otu0615	Bacteria	Proteobacteria	Alphaproteobacteria	Micropepsales	Micropepsaceae	uncultured	Bacteria; p__Proteobacteria; c__Alphaproteobacteria; o__Rhizobiales; f__Rhizobiales_Incertae_Sedis; g__Rhizomicrobium; s__Rhizomicrobium_unclassified;unassigned					0	20	40	0	0.00462428	0.00924855
Otu0616	Bacteria	Proteobacteria	Gammaproteobacteria	Gammaproteobacteria_unclassified	Gammaproteobacteria_unclassified	Gammaproteobacteria_unclassified	Bacteria; p__Proteobacteria; c__Gammaproteobacteria; o__Gammaproteobacteria_unclassified; f__Gammaproteobacteria_unclassified; g__Gammaproteobacteria_unclassified; s__Gammaproteobacteria_unclassified;unassigned					0	20	40	0	0.00462428	0.0231214
Otu0617	Bacteria	Proteobacteria	Alphaproteobacteria	Alphaproteobacteria_unclassified	Alphaproteobacteria_unclassified	Alphaproteobacteria_unclassified	Bacteria; p__Proteobacteria; c__Alphaproteobacteria; o__Rhodospirillales; f__Rhodospirillales_unclassified; g__Rhodospirillales_unclassified; s__Rhodospirillales_unclassified;unassigned					0	80	0	0	0.0184971	0
Otu0620	Bacteria	Bacteroidota	Kapabacteria	Kapabacteriales	Kapabacteriales_fa	Kapabacteriales_ge	Bacteria; p__Chlorobi; c__Chlorobia; o__Chlorobiales; f__OPB56; g__OPB56_unclassified; s__OPB56_unclassified;unassigned					20	60	40	0.00462428	0.0138728	0.00924855
Otu0621	Bacteria	Proteobacteria	Alphaproteobacteria	uncultured	uncultured_fa	uncultured_ge	Bacteria; p__Proteobacteria; c__Alphaproteobacteria; o__Rhodospirillales; f__I-10; g__I-10_unclassified; s__I-10_unclassified;unassigned					0	20	20	0	0.0323699	0.00462428
Otu0622	Bacteria	Actinobacteriota	Acidimicrobiia	Microtrichales	Ilumatobacteraceae	CL500-29_marine_group	Bacteria; p__Actinobacteria; c__Acidimicrobiia; o__Acidimicrobiales; f__Acidimicrobiaceae; g__CL500-29_marine_group; s__uncultured_bacterium;unassigned					0	0	60	0	0	0.0231214
Otu0623	Bacteria	Actinobacteriota	Actinobacteria	Propionibacteriales	Nocardioidaceae	Marmoricola	Bacteria; p__Actinobacteria; c__Actinobacteria; o__Propionibacteriales; f__Nocardioidaceae; g__Marmoricola; s__uncultured_bacterium;aerobic_chemoheterotrophy	aerobic_chemoheterotrophy				0	0	40	0	0	0.0231214
Otu0624	Bacteria	Bacteroidota	Bacteroidia	Cytophagales	Spirosomaceae	Fibrella	Bacteria; p__Bacteroidetes; c__Cytophagia; o__Cytophagales; f__Cytophagaceae; g__Fibrella; s__Fibrella_unclassified;unassigned					0	40	0	0	0.0231214	0
Otu0625	Bacteria	Myxococcota	Myxococcia	Myxococcales	Myxococcaceae	Myxococcaceae_unclassified	Bacteria; p__Proteobacteria; c__Deltaproteobacteria; o__Myxococcales; f__P3OB-42; g__P3OB-42_unclassified; s__P3OB-42_unclassified;unassigned					20	20	20	0.00462428	0.00462428	0.00462428
Otu0626	Bacteria	Proteobacteria	Alphaproteobacteria	Rhodobacterales	Rhodobacteraceae	Rhodobacteraceae_unclassified	Bacteria; p__Proteobacteria; c__Alphaproteobacteria; o__Rhodobacterales; f__Rhodobacteraceae; g__Rhodobacter; s__Rhodobacter_sp._16-62;photoheterotrophy;cyanobacteria or phototrophy	photoheterotrophy	cyanobacteria or phototrophy			20	20	40	0.00462428	0.0138728	0.0138728
Otu0627	Bacteria	Actinobacteriota	Actinobacteria	Propionibacteriales	Nocardioidaceae	Nocardioides	Bacteria; p__Actinobacteria; c__Actinobacteria; o__Propionibacteriales; f__Nocardioidaceae; g__Nocardioides; s__uncultured_bacterium;aerobic_chemoheterotrophy;aromatic_compound_degradation	aerobic_chemoheterotrophy	aromatic_compound_degradation			0	0	20	0	0	0.00462428
Otu0628	Bacteria	Chloroflexi	Chloroflexia	Chloroflexales	Chloroflexales_unclassified	Chloroflexales_unclassified	Bacteria; p__Chloroflexi; c__Chloroflexia; o__Chloroflexales; f__Chloroflexaceae; g__Chloronema; s__uncultured_bacterium;unassigned					0	40	0	0	0.0184971	0
Otu0629	Bacteria	Actinobacteriota	Actinobacteria	Micrococcales	Microbacteriaceae	Leifsonia	Bacteria; p__Actinobacteria; c__Actinobacteria; o__Micrococcales; f__Microbacteriaceae; g__Lysinimonas; s__uncultured_bacterium;unassigned					0	0	20	0	0	0.00462428
Otu0631	Bacteria	Bacteroidota	Bacteroidia	Cytophagales	Microscillaceae	OLB12	Bacteria; p__Bacteroidetes; c__Cytophagia; o__Cytophagales; f__Cytophagaceae; g__uncultured; s__uncultured_Bacteroidetes_bacterium;unassigned					20	40	40	0.00462428	0.00924855	0.00924855
Otu0632	Bacteria	Actinobacteriota	Thermoleophilia	Solirubrobacterales	67-14	67-14_ge	Bacteria; p__Actinobacteria; c__Thermoleophilia; o__Solirubrobacterales; f__288-2; g__uncultured_bacterium; s__uncultured_bacterium_unclassified;unassigned					20	20	0	0.0231214	0.0277457	0
Otu0633	Bacteria	Chloroflexi	Chloroflexia	Chloroflexales	Roseiflexaceae	Kouleothrix	Bacteria; p__Chloroflexi; c__Chloroflexia; o__Chloroflexales; f__Roseiflexaceae; g__Roseiflexus; s__uncultured_bacterium;unassigned					0	0	20	0	0	0.0138728
Otu0634	Bacteria	Deinococcota	Deinococci	Deinococcales	Deinococcaceae	Deinococcaceae_unclassified	Bacteria; p__Deinococcus-Thermus; c__Deinococci; o__Deinococcales; f__Deinococcaceae; g__Deinococcus; s__Deinococcus_unclassified;unassigned					40	20	0	0.00924855	0.0184971	0
Otu0636	Bacteria	Proteobacteria	Alphaproteobacteria	Acetobacterales	Acetobacteraceae	Acetobacteraceae_unclassified	Bacteria; p__Proteobacteria; c__Alphaproteobacteria; o__Rhodospirillales; f__Acetobacteraceae; g__Roseomonas; s__Roseomonas_unclassified;human pathogen;animal_parasites_or_symbionts;ureolysis	human pathogen	animal_parasites_or_symbionts	ureolysis		20	40	0	0.0231214	0.0138728	0
Otu0637	Bacteria	Chloroflexi	Chloroflexi_unclassified	Chloroflexi_unclassified	Chloroflexi_unclassified	Chloroflexi_unclassified	Bacteria; p__Chloroflexi; c__Chloroflexi_unclassified; o__Chloroflexi_unclassified; f__Chloroflexi_unclassified; g__Chloroflexi_unclassified; s__Chloroflexi_unclassified;unassigned					0	0	20	0	0	0.0138728
Otu0638	Bacteria	Bdellovibrionota	Bdellovibrionia	Bacteriovoracales	Bacteriovoracaceae	Peredibacter	Bacteria; p__Proteobacteria; c__Deltaproteobacteria; o__Bdellovibrionales; f__Bacteriovoracaceae; g__Peredibacter; s__uncultured_prokaryote;unassigned					0	0	40	0	0	0.0277457
Otu0640	Bacteria	Proteobacteria	Gammaproteobacteria	Burkholderiales	Burkholderiales_unclassified	Burkholderiales_unclassified	Bacteria; p__Proteobacteria; c__Betaproteobacteria; o__Betaproteobacteria_unclassified; f__Betaproteobacteria_unclassified; g__Betaproteobacteria_unclassified; s__Betaproteobacteria_unclassified;unassigned					0	0	20	0	0	0.0277457
Otu0641	Bacteria	Actinobacteriota	Thermoleophilia	Solirubrobacterales	Solirubrobacteraceae	Solirubrobacteraceae_unclassified	Bacteria; p__Actinobacteria; c__Thermoleophilia; o__Solirubrobacterales; f__Patulibacteraceae; g__Patulibacter; s__Patulibacter_unclassified;aerobic_chemoheterotrophy	aerobic_chemoheterotrophy				0	20	20	0	0.0323699	0.00462428
Otu0643	Bacteria	Proteobacteria	Gammaproteobacteria	Enterobacterales	Enterobacterales_unclassified	Enterobacterales_unclassified	Bacteria; p__Proteobacteria; c__Gammaproteobacteria; o__Enterobacteriales; f__Enterobacteriaceae; g__Enterobacteriaceae_unclassified; s__Enterobacteriaceae_unclassified;unassigned					0	20	0	0	0.0184971	0
Otu0644	Bacteria	Actinobacteriota	Thermoleophilia	Solirubrobacterales	Solirubrobacterales_unclassified	Solirubrobacterales_unclassified	Bacteria; p__Actinobacteria; c__Thermoleophilia; o__Solirubrobacterales; f__0319-6M6; g__uncultured_actinobacterium; s__uncultured_actinobacterium_unclassified;unassigned					0	0	20	0	0	0.0184971
Otu0645	Bacteria	Deinococcota	Deinococci	Thermales	Thermaceae	Meiothermus	Bacteria; p__Deinococcus-Thermus; c__Deinococci; o__Thermales; f__Thermaceae; g__Meiothermus; s__Meiothermus_unclassified;unassigned					0	0	20	0	0	0.0323699
Otu0646	Bacteria	Deinococcota	Deinococci	Thermales	Thermaceae	Meiothermus	Bacteria; p__Deinococcus-Thermus; c__Deinococci; o__Thermales; f__Thermaceae; g__Meiothermus; s__Meiothermus_unclassified;unassigned					0	0	20	0	0	0.0231214
Otu0647	Bacteria	Gemmatimonadota	Gemmatimonadetes	Gemmatimonadales	Gemmatimonadaceae	Gemmatimonadaceae_unclassified	Bacteria; p__Gemmatimonadetes; c__Gemmatimonadetes; o__Gemmatimonadales; f__Gemmatimonadaceae; g__Gemmatimonadaceae_unclassified; s__Gemmatimonadaceae_unclassified;unassigned					0	40	0	0	0.0184971	0
Otu0648	Bacteria	Proteobacteria	Gammaproteobacteria	Gammaproteobacteria_unclassified	Gammaproteobacteria_unclassified	Gammaproteobacteria_unclassified	Bacteria; p__Proteobacteria; c__Gammaproteobacteria; o__Gammaproteobacteria_unclassified; f__Gammaproteobacteria_unclassified; g__Gammaproteobacteria_unclassified; s__Gammaproteobacteria_unclassified;unassigned					0	20	0	0	0.0138728	0
Otu0649	Bacteria	Proteobacteria	Alphaproteobacteria	Rhizobiales	Rhizobiales_unclassified	Rhizobiales_unclassified	Bacteria; p__Proteobacteria; c__Alphaproteobacteria; o__Rhizobiales; f__Rhizobiales_unclassified; g__Rhizobiales_unclassified; s__Rhizobiales_unclassified;unassigned					20	40	20	0.0231214	0.0184971	0.00462428
Otu0650	Bacteria	Proteobacteria	Alphaproteobacteria	Rhizobiales	Pleomorphomonadaceae	Pleomorphomonas	Bacteria; p__Proteobacteria; c__Alphaproteobacteria; o__Rhizobiales; f__Methylocystaceae; g__Pleomorphomonas; s__uncultured_bacterium;methane metabolism;hydrocarbon_degradation;chemoheterotrophy	methane metabolism	hydrocarbon_degradation	chemoheterotrophy		0	20	0	0	0.0138728	0
Otu0651	Bacteria	Chloroflexi	Chloroflexia	Chloroflexales	Roseiflexaceae	Roseiflexaceae_unclassified	Bacteria; p__Chloroflexi; c__Chloroflexia; o__Chloroflexales; f__Roseiflexaceae; g__Roseiflexus; s__Roseiflexus_unclassified;unassigned					0	20	0	0	0.0138728	0
Otu0652	Bacteria	Cyanobacteria	Cyanobacteriia	Cyanobacteriales	Xenococcaceae	Pleurocapsa_PCC-7319	Bacteria; p__Cyanobacteria; c__Cyanobacteria_unclassified; o__Cyanobacteria_unclassified; f__Cyanobacteria_unclassified; g__Cyanobacteria_unclassified; s__Cyanobacteria_unclassified;cyanobacteria or phototrophy	cyanobacteria or phototrophy				0	60	0	0	0.0277457	0
Otu0653	Bacteria	Proteobacteria	Gammaproteobacteria	Burkholderiales	Burkholderiales_unclassified	Burkholderiales_unclassified	Bacteria; p__Proteobacteria; c__Betaproteobacteria; o__Burkholderiales; f__Burkholderiales_unclassified; g__Burkholderiales_unclassified; s__Burkholderiales_unclassified;unassigned					0	20	20	0	0.00462428	0.00462428
Otu0654	Bacteria	Proteobacteria	Alphaproteobacteria	Alphaproteobacteria_unclassified	Alphaproteobacteria_unclassified	Alphaproteobacteria_unclassified	Bacteria; p__Proteobacteria; c__Alphaproteobacteria; o__Rhodospirillales; f__Rhodospirillaceae; g__Rhodospirillaceae_unclassified; s__Rhodospirillaceae_unclassified;unassigned					0	40	0	0	0.00924855	0
Otu0655	Bacteria	Proteobacteria	Gammaproteobacteria	Burkholderiales	Burkholderiaceae	Burkholderia-Caballeronia-Paraburkholderia	Bacteria; p__Proteobacteria; c__Betaproteobacteria; o__Burkholderiales; f__Burkholderiaceae; g__Burkholderia-Paraburkholderia; s__uncultured_bacterium;nitrogen fixation;human pathogen;animal_parasites_or_symbionts	nitrogen fixation	human pathogen	animal_parasites_or_symbionts		20	20	40	0.00462428	0.00462428	0.0323699
Otu0657	Bacteria	Proteobacteria	Alphaproteobacteria	Rhizobiales	Beijerinckiaceae	Methylobacterium-Methylorubrum	Bacteria; p__Proteobacteria; c__Alphaproteobacteria; o__Rhizobiales; f__Methylobacteriaceae; g__Methylobacterium; s__Methylobacterium_radiotolerans;multifunction	multifunction				20	20	40	0.00462428	0.00924855	0.00924855
Otu0658	Bacteria	Acidobacteriota	Blastocatellia	Blastocatellales	Blastocatellaceae	uncultured	Bacteria; p__Acidobacteria; c__Blastocatellia; o__Blastocatellales; f__Blastocatellaceae_|Subgroup_4|; g__uncultured; s__uncultured_bacterium;unassigned					20	20	40	0.0184971	0.00924855	0.0184971
Otu0659	Bacteria	Cyanobacteria	Cyanobacteriia	Leptolyngbyales	Leptolyngbyaceae	Leptolyngbyaceae_unclassified	Bacteria; p__Bacteria_unclassified; c__Bacteria_unclassified; o__Bacteria_unclassified; f__Bacteria_unclassified; g__Bacteria_unclassified; s__Bacteria_unclassified;unassigned					0	40	20	0	0.00924855	0.00462428
Otu0661	Bacteria	Bacteroidota	Bacteroidia	Chitinophagales	Chitinophagaceae	Chitinophagaceae_unclassified	Bacteria; p__Bacteroidetes; c__Sphingobacteriia; o__Sphingobacteriales; f__Chitinophagaceae; g__Filimonas; s__uncultured_bacterium;unassigned					0	0	40	0	0	0.0323699
Otu0662	Bacteria	Proteobacteria	Gammaproteobacteria	Methylococcales	Methylomonadaceae	Methylomonadaceae_unclassified	Bacteria; p__Proteobacteria; c__Gammaproteobacteria; o__Methylococcales; f__Methylococcaceae; g__Methylococcaceae_unclassified; s__Methylococcaceae_unclassified;methane metabolism;hydrocarbon_degradation;chemoheterotrophy	methane metabolism	hydrocarbon_degradation	chemoheterotrophy		0	20	20	0	0.00462428	0.00462428
Otu0663	Bacteria	Myxococcota	Polyangia	Polyangiales	Polyangiales_unclassified	Polyangiales_unclassified	Bacteria; p__Proteobacteria; c__Deltaproteobacteria; o__Myxococcales; f__Phaselicystidaceae; g__Phaselicystis; s__uncultured_bacterium;predatory_or_exoparasitic	predatory_or_exoparasitic				0	40	20	0	0.0184971	0.00462428
Otu0664	Bacteria	Verrucomicrobiota	Chlamydiae	Chlamydiales	Parachlamydiaceae	Neochlamydia	Bacteria; p__Chlamydiae; c__Chlamydiae; o__Chlamydiales; f__Simkaniaceae; g__Simkaniaceae_unclassified; s__Simkaniaceae_unclassified;intracellular_parasites	intracellular_parasites				0	40	40	0	0.00924855	0.0184971
Otu0665	Bacteria	Bacteria_unclassified	Bacteria_unclassified	Bacteria_unclassified	Bacteria_unclassified	Bacteria_unclassified	Bacteria; p__Bacteria_unclassified; c__Bacteria_unclassified; o__Bacteria_unclassified; f__Bacteria_unclassified; g__Bacteria_unclassified; s__Bacteria_unclassified;unassigned					0	0	40	0	0	0.0138728
Otu0666	Bacteria	Bacteroidota	Bacteroidia	Flavobacteriales	Flavobacteriaceae	Flavobacteriaceae_unclassified	Bacteria; p__Bacteroidetes; c__Flavobacteriia; o__Flavobacteriales; f__Flavobacteriaceae; g__Flavobacterium; s__Flavobacterium_unclassified;aerobic_chemoheterotrophy	aerobic_chemoheterotrophy				0	40	0	0	0.0231214	0
Otu0667	Bacteria	Proteobacteria	Alphaproteobacteria	Rhizobiales	Methyloligellaceae	uncultured	Bacteria; p__Proteobacteria; c__Alphaproteobacteria; o__Rhizobiales; f__Rhodobiaceae; g__uncultured; s__uncultured_bacterium;unassigned					0	20	40	0	0.00462428	0.0184971
Otu0668	Bacteria	Proteobacteria	Alphaproteobacteria	Rhizobiales	Beijerinckiaceae	Beijerinckiaceae_unclassified	Bacteria; p__Proteobacteria; c__Alphaproteobacteria; o__Rhizobiales; f__Rhizobiales_unclassified; g__Rhizobiales_unclassified; s__Rhizobiales_unclassified;unassigned					20	20	20	0.00462428	0.0184971	0.00924855
Otu0669	Bacteria	Acidobacteriota	Thermoanaerobaculia	Thermoanaerobaculales	Thermoanaerobaculaceae	Subgroup_10	Bacteria; p__Acidobacteria; c__Holophagae; o__Subgroup_10; f__ABS-19; g__ABS-19_unclassified; s__ABS-19_unclassified;unassigned					20	0	60	0.00462428	0	0.0231214
Otu0670	Bacteria	Bacteroidota	Bacteroidia	Chitinophagales	Chitinophagaceae	Chitinophaga	Bacteria; p__Bacteroidetes; c__Sphingobacteriia; o__Sphingobacteriales; f__Chitinophagaceae; g__Chitinophaga; s__uncultured_bacterium;unassigned					0	40	20	0	0.0138728	0.00462428
Otu0671	Bacteria	Bacteria_unclassified	Bacteria_unclassified	Bacteria_unclassified	Bacteria_unclassified	Bacteria_unclassified	Bacteria; p__Chloroflexi; c__Chloroflexia; o__Chloroflexia_unclassified; f__Chloroflexia_unclassified; g__Chloroflexia_unclassified; s__Chloroflexia_unclassified;unassigned					0	40	20	0	0.0138728	0.00462428
Otu0672	Bacteria	Chloroflexi	Chloroflexia	Chloroflexales	Roseiflexaceae	Roseiflexaceae_unclassified	Bacteria; p__Chloroflexi; c__Chloroflexia; o__Chloroflexales; f__Roseiflexaceae; g__Roseiflexus; s__Roseiflexus_unclassified;unassigned					20	0	20	0.0369942	0	0.00924855
Otu0673	Bacteria	Chloroflexi	Chloroflexia	Chloroflexales	Roseiflexaceae	uncultured	Bacteria; p__Chloroflexi; c__Chloroflexia; o__Chloroflexales; f__Roseiflexaceae; g__Roseiflexus; s__uncultured_soil_bacterium;unassigned					0	40	0	0	0.0138728	0
Otu0674	Bacteria	Bacteroidota	Bacteroidia	Chitinophagales	Saprospiraceae	uncultured	Bacteria; p__Bacteroidetes; c__Sphingobacteriia; o__Sphingobacteriales; f__Saprospiraceae; g__uncultured; s__uncultured_unclassified;unassigned					0	60	0	0	0.0138728	0
Otu0675	Bacteria	Bacteroidota	Bacteroidia	Sphingobacteriales	Sphingobacteriaceae	Mucilaginibacter	Bacteria; p__Bacteroidetes; c__Sphingobacteriia; o__Sphingobacteriales; f__Sphingobacteriaceae; g__Mucilaginibacter; s__uncultured_bacterium;unassigned					0	0	20	0	0	0.00924855
Otu0676	Bacteria	Proteobacteria	Gammaproteobacteria	Burkholderiales	Alcaligenaceae	Parvibium	Bacteria; p__Proteobacteria; c__Betaproteobacteria; o__Burkholderiales; f__Alcaligenaceae; g__Derxia; s__uncultured_bacterium;nitrogen fixation;human pathogen;animal_parasites_or_symbionts	nitrogen fixation	human pathogen	animal_parasites_or_symbionts		0	40	20	0	0.00924855	0.00924855
Otu0677	Bacteria	Proteobacteria	Alphaproteobacteria	Rhizobiales	Hyphomicrobiaceae	Hyphomicrobiaceae_unclassified	Bacteria; p__Proteobacteria; c__Alphaproteobacteria; o__Rhizobiales; f__Hyphomicrobiaceae; g__Pedomicrobium; s__uncultured_bacterium;aerobic_chemoheterotrophy	aerobic_chemoheterotrophy				0	20	40	0	0.00462428	0.0138728
Otu0678	Bacteria	Actinobacteriota	Actinobacteria	Micrococcales	Intrasporangiaceae	Intrasporangiaceae_unclassified	Bacteria; p__Actinobacteria; c__Actinobacteria; o__Micrococcales; f__Intrasporangiaceae; g__Intrasporangiaceae_unclassified; s__Intrasporangiaceae_unclassified;unassigned					0	40	20	0	0.00924855	0.0138728
Otu0679	Bacteria	Proteobacteria	Alphaproteobacteria	Rhizobiales	Xanthobacteraceae	Xanthobacteraceae_unclassified	Bacteria; p__Proteobacteria; c__Alphaproteobacteria; o__Rhizobiales; f__Bradyrhizobiaceae; g__uncultured; s__uncultured_bacterium;unassigned					20	20	40	0.00462428	0.00462428	0.0138728
Otu0680	Bacteria	Cyanobacteria	Cyanobacteriia	Cyanobacteriia_unclassified	Cyanobacteriia_unclassified	Cyanobacteriia_unclassified	Bacteria; p__Cyanobacteria; c__Melainabacteria; o__Obscuribacterales; f__uncultured_bacterium; g__uncultured_bacterium_unclassified; s__uncultured_bacterium_unclassified;cyanobacteria or phototrophy	cyanobacteria or phototrophy				0	20	0	0	0.00924855	0
Otu0682	Bacteria	Proteobacteria	Alphaproteobacteria	Rhizobiales	Rhizobiales_unclassified	Rhizobiales_unclassified	Bacteria; p__Proteobacteria; c__Alphaproteobacteria; o__Rhizobiales; f__Methylobacteriaceae; g__uncultured_bacterium; s__uncultured_bacterium_unclassified;unassigned					0	20	60	0	0.00924855	0.0323699
Otu0683	Bacteria	Proteobacteria	Gammaproteobacteria	Burkholderiales	Burkholderiales_unclassified	Burkholderiales_unclassified	Bacteria; p__Proteobacteria; c__Betaproteobacteria; o__Burkholderiales; f__Burkholderiales_unclassified; g__Burkholderiales_unclassified; s__Burkholderiales_unclassified;unassigned					0	40	20	0	0.0138728	0.00462428
Otu0684	Bacteria	Cyanobacteria	Cyanobacteriia	Cyanobacteriales	Chroococcidiopsaceae	Chroococcidiopsis_PCC_7203	Bacteria; p__Cyanobacteria; c__Melainabacteria; o__Obscuribacterales; f__uncultured_bacterium; g__uncultured_bacterium_unclassified; s__uncultured_bacterium_unclassified;cyanobacteria or phototrophy	cyanobacteria or phototrophy				0	40	20	0	0.00924855	0.00462428
Otu0685	Bacteria	Firmicutes	Bacilli	Bacillales	Bacillaceae	Bacillus	Bacteria; p__Firmicutes; c__Bacilli; o__Bacillales; f__Bacillaceae; g__Bacillus; s__Bacillus_unclassified;nitrogen fixation	nitrogen fixation				0	20	0	0	0.00924855	0
Otu0686	Bacteria	Bdellovibrionota	Bdellovibrionia	Bdellovibrionales	Bdellovibrionaceae	Bdellovibrio	Bacteria; p__Proteobacteria; c__Deltaproteobacteria; o__Bdellovibrionales; f__Bdellovibrionaceae; g__Bdellovibrio; s__uncultured_bacterium;predatory_or_exoparasitic	predatory_or_exoparasitic				0	20	40	0	0.00924855	0.0184971
Otu0687	Bacteria	Cyanobacteria	Cyanobacteriia	Cyanobacteriia_unclassified	Cyanobacteriia_unclassified	Cyanobacteriia_unclassified	Bacteria; p__Cyanobacteria; c__Cyanobacteria_unclassified; o__Cyanobacteria_unclassified; f__Cyanobacteria_unclassified; g__Cyanobacteria_unclassified; s__Cyanobacteria_unclassified;cyanobacteria or phototrophy	cyanobacteria or phototrophy				0	20	40	0	0.00924855	0.0184971
Otu0688	Bacteria	Bacteroidota	Bacteroidia	Cytophagales	Cytophagales_unclassified	Cytophagales_unclassified	Bacteria; p__Bacteroidetes; c__Cytophagia; o__Cytophagales; f__Cytophagaceae; g__Cytophagaceae_unclassified; s__Cytophagaceae_unclassified;unassigned					0	40	20	0	0.00924855	0.00462428
Otu0689	Bacteria	Actinobacteriota	Actinobacteria	Propionibacteriales	Nocardioidaceae	Nocardioides	Bacteria; p__Actinobacteria; c__Actinobacteria; o__Propionibacteriales; f__Nocardioidaceae; g__Nocardioides; s__uncultured_bacterium;aerobic_chemoheterotrophy;aromatic_compound_degradation	aerobic_chemoheterotrophy	aromatic_compound_degradation			0	20	20	0	0.00462428	0.00924855
Otu0691	Bacteria	Proteobacteria	Alphaproteobacteria	Sphingomonadales	Sphingomonadaceae	Novosphingobium	Bacteria; p__Proteobacteria; c__Alphaproteobacteria; o__Sphingomonadales; f__Sphingomonadaceae; g__Novosphingobium; s__Novosphingobium_unclassified;aerobic_chemoheterotrophy	aerobic_chemoheterotrophy				0	20	0	0	0.00924855	0
Otu0692	Bacteria	Proteobacteria	Alphaproteobacteria	Rhizobiales	Ancalomicrobiaceae	Ancalomicrobium	Bacteria; p__Proteobacteria; c__Alphaproteobacteria; o__Rhizobiales; f__Hyphomicrobiaceae; g__Ancalomicrobium; s__uncultured_Rhizobiaceae_bacterium;fermentation;aerobic_chemoheterotrophy	fermentation	aerobic_chemoheterotrophy			0	20	20	0	0.00924855	0.00462428
Otu0693	Bacteria	Deinococcota	Deinococci	Deinococcales	Trueperaceae	Truepera	Bacteria; p__Deinococcus-Thermus; c__Deinococci; o__Deinococcales; f__Trueperaceae; g__Truepera; s__Truepera_unclassified;unassigned					0	0	40	0	0	0.0138728
Otu0694	Bacteria	Proteobacteria	Gammaproteobacteria	Diplorickettsiales	Diplorickettsiaceae	Diplorickettsiaceae_unclassified	Bacteria; p__Proteobacteria; c__Gammaproteobacteria; o__Legionellales; f__Coxiellaceae; g__uncultured; s__uncultured_unclassified;intracellular_parasites	intracellular_parasites				20	40	0	0.00462428	0.00924855	0
Otu0696	Bacteria	Myxococcota	Polyangia	Polyangiales	Polyangiales_unclassified	Polyangiales_unclassified	Bacteria; p__Proteobacteria; c__Deltaproteobacteria; o__Myxococcales; f__Phaselicystidaceae; g__Phaselicystis; s__uncultured_bacterium;predatory_or_exoparasitic	predatory_or_exoparasitic				20	0	20	0.00924855	0	0.0184971
Otu0697	Bacteria	Chloroflexi	Chloroflexi_unclassified	Chloroflexi_unclassified	Chloroflexi_unclassified	Chloroflexi_unclassified	Bacteria; p__Chloroflexi; c__TK10; o__uncultured_bacterium; f__uncultured_bacterium_unclassified; g__uncultured_bacterium_unclassified; s__uncultured_bacterium_unclassified;unassigned					0	0	20	0	0	0.0138728
Otu0698	Bacteria	Desulfobacterota					Bacteria; p__Proteobacteria; c__Deltaproteobacteria; o__Desulfurellales; f__Desulfurellaceae; g__H16; s__H16_unclassified;S metabolism	S metabolism				0	20	20	0	0.00462428	0.00462428
Otu0699	Bacteria	Proteobacteria	Alphaproteobacteria	Sphingomonadales	Sphingomonadaceae	uncultured	Bacteria; p__Proteobacteria; c__Alphaproteobacteria; o__Sphingomonadales; f__JG34-KF-161; g__uncultured_bacterium; s__uncultured_bacterium_unclassified;aerobic_chemoheterotrophy	aerobic_chemoheterotrophy				0	20	20	0	0.00462428	0.00462428
Otu0700	Bacteria	Chloroflexi	Chloroflexia	Chloroflexales	Roseiflexaceae	uncultured	Bacteria; p__Chloroflexi; c__Chloroflexia; o__Chloroflexales; f__Roseiflexaceae; g__Roseiflexus; s__Roseiflexus_unclassified;unassigned					0	0	60	0	0	0.0138728
Otu0701	Bacteria	Proteobacteria	Alphaproteobacteria	Rhizobiales	Beijerinckiaceae	Microvirga	Bacteria; p__Proteobacteria; c__Alphaproteobacteria; o__Rhizobiales; f__Methylobacteriaceae; g__Microvirga; s__uncultured_bacterium;nitrogen fixation;aerobic_chemoheterotrophy	nitrogen fixation	aerobic_chemoheterotrophy			0	20	40	0	0.00462428	0.0138728
Otu0702	Bacteria	Chloroflexi	AD3	AD3_or	AD3_fa	AD3_ge	Bacteria; p__Chloroflexi; c__JG37-AG-4; o__uncultured_Chloroflexi_bacterium; f__uncultured_Chloroflexi_bacterium_unclassified; g__uncultured_Chloroflexi_bacterium_unclassified; s__uncultured_Chloroflexi_bacterium_unclassified;unassigned					0	0	40	0	0	0.0138728
Otu0703	Bacteria	Bacteroidota	Bacteroidia	Sphingobacteriales	env.OPS_17	env.OPS_17_ge	Bacteria; p__Bacteroidetes; c__Sphingobacteriia; o__Sphingobacteriales; f__env.OPS_17; g__uncultured_bacterium; s__uncultured_bacterium_unclassified;unassigned					0	60	40	0	0.0138728	0.00924855
Otu0705	Bacteria	Bacteroidota	Bacteroidia	Chitinophagales	Chitinophagaceae	Niastella	Bacteria; p__Bacteroidetes; c__Sphingobacteriia; o__Sphingobacteriales; f__Chitinophagaceae; g__Niastella; s__Niastella_unclassified;unassigned					0	20	20	0	0.00462428	0.00924855
Otu0706	Bacteria	Cyanobacteria	Vampirivibrionia	Caenarcaniphilales	Caenarcaniphilales_fa	Caenarcaniphilales_ge	Bacteria; p__Bacteria_unclassified; c__Bacteria_unclassified; o__Bacteria_unclassified; f__Bacteria_unclassified; g__Bacteria_unclassified; s__Bacteria_unclassified;unassigned					0	40	0	0	0.0184971	0
Otu0707	Bacteria	Bacteroidota	Bacteroidia	Chitinophagales	Chitinophagaceae	Chitinophagaceae_unclassified	Bacteria; p__Bacteroidetes; c__Sphingobacteriia; o__Sphingobacteriales; f__Chitinophagaceae; g__Chitinophagaceae_unclassified; s__Chitinophagaceae_unclassified;unassigned					0	20	0	0	0.0184971	0
Otu0708	Bacteria	Proteobacteria	Alphaproteobacteria	Micropepsales	Micropepsaceae	uncultured	Bacteria; p__Proteobacteria; c__Alphaproteobacteria; o__Rhizobiales; f__Rhizobiales_Incertae_Sedis; g__Rhizomicrobium; s__Rhizomicrobium_unclassified;unassigned					20	40	20	0.00462428	0.00924855	0.00462428
Otu0709	Bacteria	Chloroflexi	TK10	TK10_or	TK10_fa	TK10_ge	Bacteria; p__Chloroflexi; c__TK10; o__TK10_unclassified; f__TK10_unclassified; g__TK10_unclassified; s__TK10_unclassified;unassigned					0	20	20	0	0.00924855	0.00924855
Otu0710	Bacteria	Actinobacteriota	Actinobacteria	Kineosporiales	Kineosporiaceae	Quadrisphaera	Bacteria; p__Actinobacteria; c__Actinobacteria; o__Kineosporiales; f__Kineosporiaceae; g__Quadrisphaera; s__uncultured_bacterium;unassigned					0	0	40	0	0	0.0231214
Otu0711	Bacteria	Myxococcota	Myxococcia	Myxococcales	Myxococcaceae	Myxococcaceae_unclassified	Bacteria; p__Proteobacteria; c__Deltaproteobacteria; o__Myxococcales; f__P3OB-42; g__uncultured_Stigmatella_sp.; s__uncultured_Stigmatella_sp._unclassified;unassigned					0	0	60	0	0	0.0231214
Otu0712	Bacteria	Proteobacteria	Gammaproteobacteria	Enterobacterales	Enterobacterales_unclassified	Enterobacterales_unclassified	Bacteria; p__Proteobacteria; c__Gammaproteobacteria; o__Enterobacteriales; f__Enterobacteriaceae; g__Enterobacteriaceae_unclassified; s__Enterobacteriaceae_unclassified;unassigned					0	40	0	0	0.0184971	0
Otu0713	Bacteria	Proteobacteria	Alphaproteobacteria	Rhizobiales	Rhizobiaceae	Allorhizobium-Neorhizobium-Pararhizobium-Rhizobium	Bacteria; p__Proteobacteria; c__Alphaproteobacteria; o__Rhizobiales; f__Rhizobiaceae; g__Rhizobium; s__Rhizobium_sp._PRF84;nitrogen fixation	nitrogen fixation				0	20	0	0	0.00924855	0
Otu0714	Bacteria	Spirochaetota	Leptospirae	Leptospirales	Leptospiraceae	Turneriella	Bacteria; p__Spirochaetae; c__Spirochaetes; o__Spirochaetales; f__Leptospiraceae; g__Turneriella; s__Turneriella_parva;unassigned					0	20	20	0	0.00924855	0.00462428
Otu0715	Bacteria	Fusobacteriota	Fusobacteriia	Fusobacteriales	Fusobacteriaceae	Cetobacterium	Bacteria; p__Fusobacteria; c__Fusobacteriia; o__Fusobacteriales; f__Fusobacteriaceae; g__Cetobacterium; s__uncultured_bacterium;fermentation;chemoheterotrophy	fermentation	chemoheterotrophy			0	20	0	0	0.00924855	0
Otu0716	Bacteria	Bacteroidota	Bacteroidia	Chitinophagales	Chitinophagaceae	Chitinophagaceae_unclassified	Bacteria; p__Bacteroidetes; c__Sphingobacteriia; o__Sphingobacteriales; f__Chitinophagaceae; g__Chitinophagaceae_unclassified; s__Chitinophagaceae_unclassified;unassigned					0	60	0	0	0.0231214	0
Otu0717	Bacteria	Proteobacteria	Alphaproteobacteria	Rhizobiales	Beijerinckiaceae	Psychroglaciecola	Bacteria; p__Proteobacteria; c__Alphaproteobacteria; o__Rhizobiales; f__Methylobacteriaceae; g__Psychroglaciecola; s__uncultured_bacterium;unassigned					20	0	20	0.00462428	0	0.00924855
Otu0718	Bacteria	Bacteroidota	Bacteroidia	Flavobacteriales	Flavobacteriaceae	Flavobacterium	Bacteria; p__Bacteroidetes; c__Flavobacteriia; o__Flavobacteriales; f__Flavobacteriaceae; g__Flavobacterium; s__Flavobacterium_unclassified;aerobic_chemoheterotrophy	aerobic_chemoheterotrophy				20	0	40	0.00462428	0	0.0138728
Otu0719	Bacteria	Bacteroidota	Bacteroidia	Cytophagales	Cytophagaceae	Cytophaga	Bacteria; p__Bacteroidetes; c__Cytophagia; o__Cytophagales; f__Cytophagaceae; g__Cytophaga; s__uncultured_bacterium;cellulolysis;aerobic_chemoheterotrophy	cellulolysis	aerobic_chemoheterotrophy			0	20	0	0	0.00924855	0
Otu0720	Bacteria	Proteobacteria					Bacteria; p__Proteobacteria; c__Gammaproteobacteria; o__X35; f__uncultured_organism; g__uncultured_organism_unclassified; s__uncultured_organism_unclassified;unassigned					0	0	20	0	0	0.00462428
Otu0721	Bacteria	Proteobacteria	Gammaproteobacteria	Burkholderiales	Oxalobacteraceae	Oxalobacteraceae_unclassified	Bacteria; p__Proteobacteria; c__Betaproteobacteria; o__Burkholderiales; f__Oxalobacteraceae; g__Oxalobacteraceae_unclassified; s__Oxalobacteraceae_unclassified;unassigned					0	20	40	0	0.00462428	0.0138728
Otu0722	Bacteria	Bacteroidota	Bacteroidia	Cytophagales	Cytophagales_unclassified	Cytophagales_unclassified	Bacteria; p__Bacteroidetes; c__Cytophagia; o__Cytophagales; f__Cytophagaceae; g__Cytophagaceae_unclassified; s__Cytophagaceae_unclassified;unassigned					20	20	20	0.00462428	0.00462428	0.00462428
Otu0723	Bacteria	Bacteroidota	Bacteroidia	Cytophagales	Spirosomaceae	Spirosomaceae_unclassified	Bacteria; p__Bacteroidetes; c__Cytophagia; o__Cytophagales; f__Cytophagaceae; g__Runella; s__wastewater_metagenome;unassigned					0	40	0	0	0.0138728	0
Otu0724	Bacteria	Proteobacteria	Gammaproteobacteria	Gammaproteobacteria_Incertae_Sedis	Unknown_Family	Candidatus_Berkiella	Bacteria; p__Proteobacteria; c__Gammaproteobacteria; o__HTA4; f__uncultured_bacterium; g__uncultured_bacterium_unclassified; s__uncultured_bacterium_unclassified;unassigned					0	20	20	0	0.00462428	0.00924855
Otu0725	Bacteria	Proteobacteria	Gammaproteobacteria	Burkholderiales	SC-I-84	SC-I-84_ge	Bacteria; p__Proteobacteria; c__Betaproteobacteria; o__SC-I-84; f__SC-I-84_unclassified; g__SC-I-84_unclassified; s__SC-I-84_unclassified;unassigned					20	40	20	0.00462428	0.00924855	0.00462428
Otu0726	Bacteria	Proteobacteria	Alphaproteobacteria	Rhizobiales	Pleomorphomonadaceae	uncultured	Bacteria; p__Proteobacteria; c__Alphaproteobacteria; o__Rhizobiales; f__Hyphomicrobiaceae; g__uncultured; s__uncultured_unclassified;unassigned					0	20	20	0	0.0184971	0.00924855
Otu0727	Bacteria	Proteobacteria	Gammaproteobacteria	Pseudomonadales	Pseudomonadales_unclassified	Pseudomonadales_unclassified	Bacteria; p__Proteobacteria; c__Gammaproteobacteria; o__Pseudomonadales; f__Moraxellaceae; g__Acinetobacter; s__Acinetobacter_unclassified;human pathogen;animal_parasites_or_symbionts;aromatic_compound_degradation	human pathogen	animal_parasites_or_symbionts	aromatic_compound_degradation		20	20	0	0.0184971	0.00462428	0
Otu0728	Bacteria	Bdellovibrionota	Bdellovibrionia	Bdellovibrionales	Bdellovibrionaceae	OM27_clade	Bacteria; p__Proteobacteria; c__Deltaproteobacteria; o__Bdellovibrionales; f__Bdellovibrionaceae; g__OM27_clade; s__uncultured_microorganism;predatory_or_exoparasitic	predatory_or_exoparasitic				20	0	40	0.0184971	0	0.00924855
Otu0729	Bacteria	Chloroflexi	Chloroflexia	Chloroflexales	Chloroflexales_unclassified	Chloroflexales_unclassified	Bacteria; p__Chloroflexi; c__Chloroflexia; o__Chloroflexales; f__Chloroflexales_unclassified; g__Chloroflexales_unclassified; s__Chloroflexales_unclassified;unassigned					0	40	20	0	0.00924855	0.00462428
Otu0730	Bacteria	Cyanobacteria	Cyanobacteriia	Cyanobacteriales	Cyanobacteriales_unclassified	Cyanobacteriales_unclassified	Bacteria; p__Bacteria_unclassified; c__Bacteria_unclassified; o__Bacteria_unclassified; f__Bacteria_unclassified; g__Bacteria_unclassified; s__Bacteria_unclassified;unassigned					0	40	0	0	0.00924855	0
Otu0731	Bacteria	Proteobacteria	Alphaproteobacteria	Acetobacterales	Acetobacteraceae	Roseomonas	Bacteria; p__Proteobacteria; c__Alphaproteobacteria; o__Rhodospirillales; f__Acetobacteraceae; g__Roseomonas; s__Roseomonas_unclassified;human pathogen;animal_parasites_or_symbionts;ureolysis	human pathogen	animal_parasites_or_symbionts	ureolysis		20	60	0	0.0138728	0.0138728	0
Otu0732	Bacteria	Bacteroidota	Bacteroidia	Cytophagales	Microscillaceae	Flexibacter	Bacteria; p__Bacteroidetes; c__Cytophagia; o__Cytophagales; f__Cytophagaceae; g__Flexibacter; s__Flexibacter_unclassified;unassigned					0	0	40	0	0	0.0323699
Otu0733	Bacteria	Campylobacterota	Campylobacteria	Campylobacterales	Sulfurospirillaceae	Sulfurospirillum	Bacteria; p__Proteobacteria; c__Epsilonproteobacteria; o__Campylobacterales; f__Campylobacteraceae; g__Sulfurospirillum; s__uncultured_Sulfurospirillum_sp.;S metabolism	S metabolism				0	20	0	0	0.00924855	0
Otu0734	Bacteria	Proteobacteria	Gammaproteobacteria	Gammaproteobacteria_unclassified	Gammaproteobacteria_unclassified	Gammaproteobacteria_unclassified	Bacteria; p__Proteobacteria; c__Gammaproteobacteria; o__Gammaproteobacteria_unclassified; f__Gammaproteobacteria_unclassified; g__Gammaproteobacteria_unclassified; s__Gammaproteobacteria_unclassified;unassigned					20	0	0	0.0369942	0	0
Otu0735	Bacteria	Proteobacteria	Alphaproteobacteria	Rhizobiales	Rhizobiales_unclassified	Rhizobiales_unclassified	Bacteria; p__Proteobacteria; c__Alphaproteobacteria; o__Rhizobiales; f__Hyphomicrobiaceae; g__Rhodoplanes; s__uncultured_bacterium;multifunction	multifunction				0	40	0	0	0.0184971	0
Otu0737	Bacteria	Bacteria_unclassified	Bacteria_unclassified	Bacteria_unclassified	Bacteria_unclassified	Bacteria_unclassified	Bacteria; p__Proteobacteria; c__Deltaproteobacteria; o__Desulfurellales; f__Desulfurellaceae; g__G55; s__uncultured_bacterium;S metabolism	S metabolism				0	0	40	0	0	0.0231214
Otu0739	Bacteria	Proteobacteria	Gammaproteobacteria	Burkholderiales	Chromobacteriaceae	Vogesella	Bacteria; p__Proteobacteria; c__Betaproteobacteria; o__Neisseriales; f__Neisseriaceae; g__Vogesella; s__bacterium_W14|2013|;unassigned					0	40	0	0	0.0184971	0
Otu0740	Bacteria	Actinobacteriota	Acidimicrobiia	Acidimicrobiia_unclassified	Acidimicrobiia_unclassified	Acidimicrobiia_unclassified	Bacteria; p__Actinobacteria; c__Acidimicrobiia; o__Acidimicrobiales; f__Acidimicrobiaceae; g__uncultured; s__uncultured_bacterium;unassigned					0	20	40	0	0.00462428	0.0138728
Otu0742	Bacteria	Proteobacteria	Alphaproteobacteria	Rhizobiales	Rhizobiaceae	Mesorhizobium	Bacteria; p__Proteobacteria; c__Alphaproteobacteria; o__Rhizobiales; f__Phyllobacteriaceae; g__Phyllobacteriaceae_unclassified; s__Phyllobacteriaceae_unclassified;unassigned					0	40	20	0	0.00924855	0.00924855
Otu0743	Bacteria	Deinococcota	Deinococci	Thermales	Thermaceae	Thermaceae_unclassified	Bacteria; p__Deinococcus-Thermus; c__Deinococci; o__Thermales; f__Thermaceae; g__Meiothermus; s__Meiothermus_unclassified;unassigned					20	0	0	0.00924855	0	0
Otu0744	Bacteria	Proteobacteria	Alphaproteobacteria	Micavibrionales	uncultured	uncultured_ge	Bacteria; p__Proteobacteria; c__Alphaproteobacteria; o__Alphaproteobacteria_Incertae_Sedis; f__uncultured; g__uncultured_bacterium; s__uncultured_bacterium_unclassified;unassigned					0	60	0	0	0.0138728	0
Otu0745	Bacteria	Actinobacteriota	Rubrobacteria	Rubrobacterales	Rubrobacteriaceae	Rubrobacter	Bacteria; p__Actinobacteria; c__Rubrobacteria; o__Rubrobacterales; f__Rubrobacteriaceae; g__Rubrobacter; s__uncultured_Rubrobacter_sp.;aerobic_chemoheterotrophy;nitrate_reduction	aerobic_chemoheterotrophy	nitrate_reduction			20	20	0	0.00924855	0.0184971	0
Otu0747	Bacteria	Proteobacteria	Gammaproteobacteria	Xanthomonadales	Xanthomonadaceae	Lysobacter	Bacteria; p__Proteobacteria; c__Gammaproteobacteria; o__Xanthomonadales; f__Xanthomonadaceae; g__Lysobacter; s__uncultured_bacterium;chitinolysis;chemoheterotrophy	chitinolysis	chemoheterotrophy			0	20	0	0	0.00924855	0
Otu0748	Bacteria	Proteobacteria	Alphaproteobacteria	Rhizobiales	Rhizobiales_unclassified	Rhizobiales_unclassified	Bacteria; p__Proteobacteria; c__Alphaproteobacteria; o__Rhizobiales; f__Rhizobiales_unclassified; g__Rhizobiales_unclassified; s__Rhizobiales_unclassified;unassigned					0	0	40	0	0	0.0231214
Otu0750	Bacteria	Actinobacteriota	Acidimicrobiia	Microtrichales	Microtrichales_unclassified	Microtrichales_unclassified	Bacteria; p__Actinobacteria; c__Acidimicrobiia; o__Acidimicrobiales; f__Acidimicrobiales_unclassified; g__Acidimicrobiales_unclassified; s__Acidimicrobiales_unclassified;unassigned					20	0	40	0.00462428	0	0.00924855
Otu0751	Bacteria	Proteobacteria	Alphaproteobacteria	Rhizobiales	Kaistiaceae	Kaistia	Bacteria; p__Proteobacteria; c__Alphaproteobacteria; o__Rhizobiales; f__Rhizobiaceae; g__Kaistia; s__Kaistia_unclassified;unassigned					0	20	0	0	0.00924855	0
Otu0752	Bacteria	Chloroflexi	Chloroflexia	Chloroflexales	Chloroflexales_unclassified	Chloroflexales_unclassified	Bacteria; p__Chloroflexi; c__Chloroflexia; o__Chloroflexales; f__Chloroflexales_unclassified; g__Chloroflexales_unclassified; s__Chloroflexales_unclassified;unassigned					20	0	20	0.00462428	0	0.00462428
Otu0753	Bacteria	Chloroflexi	Chloroflexia	Chloroflexales	Roseiflexaceae	uncultured	Bacteria; p__Chloroflexi; c__Chloroflexia; o__Chloroflexales; f__Roseiflexaceae; g__Roseiflexus; s__Roseiflexus_unclassified;unassigned					0	0	20	0	0	0.00462428
Otu0754	Bacteria	Proteobacteria	Alphaproteobacteria	Paracaedibacterales	Paracaedibacteraceae	Candidatus_Paracaedibacter	Bacteria; p__Proteobacteria; c__Alphaproteobacteria; o__Rickettsiales; f__Rickettsiales_Incertae_Sedis; g__Candidatus_Odyssella; s__uncultured_bacterium;intracellular_parasites	intracellular_parasites				0	0	20	0	0	0.0231214
Otu0755	Bacteria	Bacteroidota	Bacteroidia	Chitinophagales	Chitinophagaceae	Chitinophagaceae_unclassified	Bacteria; p__Bacteroidetes; c__Sphingobacteriia; o__Sphingobacteriales; f__Chitinophagaceae; g__Chitinophagaceae_unclassified; s__Chitinophagaceae_unclassified;unassigned					20	20	0	0.00462428	0.0184971	0
Otu0756	Bacteria	Proteobacteria	Gammaproteobacteria	Diplorickettsiales	Diplorickettsiaceae	uncultured	Bacteria; p__Proteobacteria; c__Gammaproteobacteria; o__Legionellales; f__Coxiellaceae; g__Aquicella; s__Aquicella_unclassified;intracellular_parasites	intracellular_parasites				0	0	20	0	0	0.0138728
Otu0757	Bacteria	Proteobacteria	Alphaproteobacteria	Sphingomonadales	Sphingomonadaceae	Sphingomonadaceae_unclassified	Bacteria; p__Proteobacteria; c__Alphaproteobacteria; o__Sphingomonadales; f__Sphingomonadales_unclassified; g__Sphingomonadales_unclassified; s__Sphingomonadales_unclassified;aerobic_chemoheterotrophy	aerobic_chemoheterotrophy				0	20	20	0	0.00462428	0.0138728
Otu0758	Bacteria	Proteobacteria	Alphaproteobacteria	Rhizobiales	Rhizobiales_unclassified	Rhizobiales_unclassified	Bacteria; p__Proteobacteria; c__Alphaproteobacteria; o__Rhizobiales; f__Methylobacteriaceae; g__Microvirga; s__Microvirga_unclassified;nitrogen fixation;aerobic_chemoheterotrophy	nitrogen fixation	aerobic_chemoheterotrophy			0	0	40	0	0	0.0184971
Otu0761	Bacteria	Bacteroidota	Bacteroidia	Chitinophagales	Chitinophagaceae	Chitinophagaceae_unclassified	Bacteria; p__Bacteroidetes; c__Sphingobacteriia; o__Sphingobacteriales; f__Chitinophagaceae; g__Chitinophagaceae_unclassified; s__Chitinophagaceae_unclassified;unassigned					0	20	0	0	0.00462428	0
Otu0762	Bacteria	Cyanobacteria	Cyanobacteriia	Cyanobacteriia_unclassified	Cyanobacteriia_unclassified	Cyanobacteriia_unclassified	Bacteria; p__Bacteria_unclassified; c__Bacteria_unclassified; o__Bacteria_unclassified; f__Bacteria_unclassified; g__Bacteria_unclassified; s__Bacteria_unclassified;unassigned					0	40	0	0	0.0138728	0
Otu0763	Bacteria	Proteobacteria	Alphaproteobacteria	Sphingomonadales	Sphingomonadaceae	Novosphingobium	Bacteria; p__Proteobacteria; c__Alphaproteobacteria; o__Sphingomonadales; f__Sphingomonadaceae; g__Novosphingobium; s__Novosphingobium_unclassified;aerobic_chemoheterotrophy	aerobic_chemoheterotrophy				20	40	40	0.00462428	0.00924855	0.0138728
Otu0764	Bacteria	Proteobacteria	Alphaproteobacteria	Caulobacterales	Caulobacteraceae	Asticcacaulis	Bacteria; p__Proteobacteria; c__Alphaproteobacteria; o__Caulobacterales; f__Caulobacteraceae; g__Asticcacaulis; s__Asticcacaulis_unclassified;aerobic_chemoheterotrophy	aerobic_chemoheterotrophy				0	20	40	0	0.00462428	0.00924855
Otu0765	Bacteria	Deinococcota	Deinococci	Deinococcales	Deinococcaceae	Deinococcus	Bacteria; p__Deinococcus-Thermus; c__Deinococci; o__Deinococcales; f__Deinococcaceae; g__Deinococcus; s__Deinococcus_unclassified;unassigned					0	20	40	0	0.00462428	0.0277457
Otu0766	Bacteria	Bacteroidota	Bacteroidia	Cytophagales	Cytophagaceae	Cytophaga	Bacteria; p__Bacteroidetes; c__Cytophagia; o__Cytophagales; f__Cytophagaceae; g__Cytophaga; s__uncultured_bacterium;cellulolysis;aerobic_chemoheterotrophy	cellulolysis	aerobic_chemoheterotrophy			0	40	0	0	0.00924855	0
Otu0767	Bacteria	Cyanobacteria	Cyanobacteriia	Leptolyngbyales	Leptolyngbyaceae	Leptolyngbyaceae_unclassified	Bacteria; p__Cyanobacteria; c__Cyanobacteria_unclassified; o__Cyanobacteria_unclassified; f__Cyanobacteria_unclassified; g__Cyanobacteria_unclassified; s__Cyanobacteria_unclassified;cyanobacteria or phototrophy	cyanobacteria or phototrophy				0	40	0	0	0.0138728	0
Otu0768	Bacteria	Proteobacteria	Gammaproteobacteria				Bacteria; p__Proteobacteria; c__Gammaproteobacteria; o__Legionellales; f__Legionellales_unclassified; g__Legionellales_unclassified; s__Legionellales_unclassified;intracellular_parasites	intracellular_parasites				0	0	60	0	0	0.0323699
Otu0769	Bacteria	Gemmatimonadota	Gemmatimonadetes	Gemmatimonadales	Gemmatimonadaceae	Gemmatimonadaceae_unclassified	Bacteria; p__Gemmatimonadetes; c__Gemmatimonadetes; o__Gemmatimonadales; f__Gemmatimonadaceae; g__Gemmatirosa; s__uncultured_bacterium;unassigned					0	0	20	0	0	0.00924855
Otu0770	Bacteria	Chloroflexi	Chloroflexi_unclassified	Chloroflexi_unclassified	Chloroflexi_unclassified	Chloroflexi_unclassified	Bacteria; p__Chloroflexi; c__Chloroflexia; o__Chloroflexales; f__Chloroflexales_unclassified; g__Chloroflexales_unclassified; s__Chloroflexales_unclassified;unassigned					0	60	20	0	0.0184971	0.00462428
Otu0772	Bacteria	Chloroflexi	Chloroflexia	Chloroflexales	Roseiflexaceae	uncultured	Bacteria; p__Chloroflexi; c__Chloroflexia; o__Chloroflexales; f__Roseiflexaceae; g__Roseiflexus; s__Roseiflexus_unclassified;unassigned					20	0	20	0.00462428	0	0.00462428
Otu0773	Bacteria	Proteobacteria	Gammaproteobacteria	Xanthomonadales	Rhodanobacteraceae	uncultured	Bacteria; p__Proteobacteria; c__Gammaproteobacteria; o__Xanthomonadales; f__Xanthomonadaceae; g__uncultured; s__uncultured_bacterium;unassigned					0	0	60	0	0	0.0184971
Otu0774	Bacteria	Proteobacteria	Gammaproteobacteria	Burkholderiales	Comamonadaceae	Polaromonas	Bacteria; p__Proteobacteria; c__Betaproteobacteria; o__Burkholderiales; f__Comamonadaceae; g__Polaromonas; s__uncultured_bacterium;human pathogen;animal_parasites_or_symbionts	human pathogen	animal_parasites_or_symbionts			0	0	20	0	0	0.00462428
Otu0775	Bacteria	Proteobacteria	Alphaproteobacteria	Sphingomonadales	Sphingomonadaceae	Sphingomonadaceae_unclassified	Bacteria; p__Proteobacteria; c__Alphaproteobacteria; o__Sphingomonadales; f__Sphingomonadaceae; g__Sphingomonas; s__Sphingomonas_unclassified;aerobic_chemoheterotrophy	aerobic_chemoheterotrophy				20	20	20	0.00462428	0.00462428	0.00462428
Otu0776	Bacteria	Bacteria_unclassified	Bacteria_unclassified	Bacteria_unclassified	Bacteria_unclassified	Bacteria_unclassified	Bacteria; p__Bacteria_unclassified; c__Bacteria_unclassified; o__Bacteria_unclassified; f__Bacteria_unclassified; g__Bacteria_unclassified; s__Bacteria_unclassified;unassigned					0	20	0	0	0.0138728	0
Otu0778	Bacteria	Actinobacteriota	Coriobacteriia	OPB41	OPB41_fa	OPB41_ge	Bacteria; p__Actinobacteria; c__Coriobacteriia; o__Coriobacteriales; f__Coriobacteriaceae; g__uncultured; s__uncultured_unclassified;unassigned					0	40	20	0	0.0184971	0.00462428
Otu0779	Bacteria	Proteobacteria	Alphaproteobacteria	Rhizobiales	Hyphomicrobiaceae	Pedomicrobium	Bacteria; p__Proteobacteria; c__Alphaproteobacteria; o__Rhizobiales; f__Hyphomicrobiaceae; g__Pedomicrobium; s__uncultured_bacterium;aerobic_chemoheterotrophy	aerobic_chemoheterotrophy				0	20	40	0	0.00462428	0.00924855
Otu0780	Bacteria	Bacteroidota	Bacteroidia	Cytophagales	Cytophagales_unclassified	Cytophagales_unclassified	Bacteria; p__Bacteroidetes; c__Cytophagia; o__Cytophagales; f__Cytophagaceae; g__Cytophagaceae_unclassified; s__Cytophagaceae_unclassified;unassigned					0	40	0	0	0.00924855	0
Otu0781	Bacteria	Proteobacteria	Gammaproteobacteria	Gammaproteobacteria_unclassified	Gammaproteobacteria_unclassified	Gammaproteobacteria_unclassified	Bacteria; p__Proteobacteria; c__Gammaproteobacteria; o__Gammaproteobacteria_unclassified; f__Gammaproteobacteria_unclassified; g__Gammaproteobacteria_unclassified; s__Gammaproteobacteria_unclassified;unassigned					0	20	20	0	0.00462428	0.00462428
Otu0782	Bacteria	Bacteria_unclassified	Bacteria_unclassified	Bacteria_unclassified	Bacteria_unclassified	Bacteria_unclassified	Bacteria; p__Chloroflexi; c__Chloroflexia; o__Chloroflexales; f__Chloroflexales_unclassified; g__Chloroflexales_unclassified; s__Chloroflexales_unclassified;unassigned					0	20	0	0	0.0138728	0
Otu0783	Bacteria	Myxococcota	Polyangia	Polyangiales	Polyangiales_unclassified	Polyangiales_unclassified	Bacteria; p__Proteobacteria; c__Deltaproteobacteria; o__Myxococcales; f__Polyangiaceae; g__Sorangium; s__uncultured_prokaryote;cellulolysis;chemoheterotrophy	cellulolysis	chemoheterotrophy			0	20	60	0	0.00462428	0.0138728
Otu0784	Bacteria	Proteobacteria	Gammaproteobacteria	Burkholderiales	Nitrosomonadaceae	Nitrosomonas	Bacteria; p__Proteobacteria; c__Betaproteobacteria; o__Nitrosomonadales; f__Nitrosomonadaceae; g__Nitrosomonas; s__uncultured_bacterium;aerobic_ammonia_oxidation;nitrification	aerobic_ammonia_oxidation	nitrification			0	0	20	0	0	0.00462428
Otu0786	Bacteria	Proteobacteria	Gammaproteobacteria	Gammaproteobacteria_unclassified	Gammaproteobacteria_unclassified	Gammaproteobacteria_unclassified	Bacteria; p__Proteobacteria; c__Gammaproteobacteria; o__Legionellales; f__Legionellaceae; g__Legionella; s__Legionella_unclassified;aerobic_chemoheterotrophy;intracellular_parasites	aerobic_chemoheterotrophy	intracellular_parasites			0	40	0	0	0.00924855	0
Otu0788	Bacteria	Bacteroidota	Bacteroidia	Bacteroidia_unclassified	Bacteroidia_unclassified	Bacteroidia_unclassified	Bacteria; p__Bacteroidetes; c__Sphingobacteriia; o__Sphingobacteriales; f__Saprospiraceae; g__uncultured; s__uncultured_unclassified;unassigned					0	20	0	0	0.00462428	0
Otu0789	Bacteria	Chloroflexi	Chloroflexi_unclassified	Chloroflexi_unclassified	Chloroflexi_unclassified	Chloroflexi_unclassified	Bacteria; p__Chloroflexi; c__Chloroflexia; o__Chloroflexia_unclassified; f__Chloroflexia_unclassified; g__Chloroflexia_unclassified; s__Chloroflexia_unclassified;unassigned					0	20	20	0	0.00462428	0.00462428
Otu0790	Bacteria	Deinococcota	Deinococci	Deinococcales	Deinococcaceae	Deinococcus	Bacteria; p__Deinococcus-Thermus; c__Deinococci; o__Deinococcales; f__Deinococcaceae; g__Deinococcus; s__uncultured_bacterium;unassigned					0	0	20	0	0	0.0323699
Otu0791	Bacteria	Chloroflexi	Chloroflexia	Chloroflexales	Roseiflexaceae	uncultured	Bacteria; p__Chloroflexi; c__Chloroflexia; o__Chloroflexales; f__Roseiflexaceae; g__Roseiflexus; s__Roseiflexus_unclassified;unassigned					0	0	20	0	0	0.00924855
Otu0792	Bacteria	Proteobacteria	Alphaproteobacteria	Sphingomonadales	Sphingomonadaceae	Sphingobium	Bacteria; p__Proteobacteria; c__Alphaproteobacteria; o__Sphingomonadales; f__Sphingomonadaceae; g__Sphingobium; s__uncultured_bacterium;aerobic_chemoheterotrophy	aerobic_chemoheterotrophy				0	40	0	0	0.0138728	0
Otu0793	Bacteria	Chloroflexi	OLB14	OLB14_or	OLB14_fa	OLB14_ge	Bacteria; p__Proteobacteria; c__Gammaproteobacteria; o__Pseudomonadales; f__Moraxellaceae; g__uncultured; s__uncultured_Chloroflexi_bacterium;unassigned					0	0	20	0	0	0.0138728
Otu0796	Bacteria	Bacteria_unclassified	Bacteria_unclassified	Bacteria_unclassified	Bacteria_unclassified	Bacteria_unclassified	Bacteria; p__Chloroflexi; c__Ktedonobacteria; o__C0119; f__uncultured_bacterium; g__uncultured_bacterium_unclassified; s__uncultured_bacterium_unclassified;unassigned					0	0	20	0	0	0.00924855
Otu0798	Bacteria	Proteobacteria	Gammaproteobacteria	Enterobacterales	Enterobacterales_unclassified	Enterobacterales_unclassified	Bacteria; p__Proteobacteria; c__Gammaproteobacteria; o__Enterobacteriales; f__Enterobacteriaceae; g__Enterobacteriaceae_unclassified; s__Enterobacteriaceae_unclassified;unassigned					40	0	0	0.0184971	0	0
Otu0799	Bacteria	Actinobacteriota	Thermoleophilia	Solirubrobacterales	67-14	67-14_ge	Bacteria; p__Actinobacteria; c__Thermoleophilia; o__Solirubrobacterales; f__Elev-16S-1332; g__uncultured_bacterium; s__uncultured_bacterium_unclassified;unassigned					20	40	40	0.00462428	0.00924855	0.00924855
Otu0800	Bacteria	Firmicutes	Clostridia	Lachnospirales	Lachnospiraceae	Lachnospiraceae_unclassified	Bacteria; p__Firmicutes; c__Clostridia; o__Clostridiales; f__Lachnospiraceae; g__Epulopiscium; s__Epulopiscium_unclassified;unassigned					0	20	0	0	0.00462428	0
Otu0802	Bacteria	Actinobacteriota	Actinobacteriota_unclassified	Actinobacteriota_unclassified	Actinobacteriota_unclassified	Actinobacteriota_unclassified	Bacteria; p__Actinobacteria; c__Thermoleophilia; o__Gaiellales; f__uncultured; g__uncultured_unclassified; s__uncultured_unclassified;unassigned					0	0	20	0	0	0.00462428
Otu0803	Bacteria	Firmicutes	Clostridia	Lachnospirales	Lachnospiraceae	Lachnospiraceae_unclassified	Bacteria; p__Firmicutes; c__Clostridia; o__Clostridiales; f__Lachnospiraceae; g__uncultured; s__uncultured_Gram-positive_bacterium;unassigned					0	20	0	0	0.0138728	0
Otu0804	Bacteria	Bacteroidota	Bacteroidia	Chitinophagales	Saprospiraceae	Saprospiraceae_unclassified	Bacteria; p__Bacteroidetes; c__Sphingobacteriia; o__Sphingobacteriales; f__Saprospiraceae; g__Saprospiraceae_unclassified; s__Saprospiraceae_unclassified;unassigned					20	20	0	0.00462428	0.00462428	0
Otu0805	Bacteria	Actinobacteriota	MB-A2-108	MB-A2-108_or	MB-A2-108_fa	MB-A2-108_ge	Bacteria; p__Actinobacteria; c__MB-A2-108; o__uncultured_bacterium; f__uncultured_bacterium_unclassified; g__uncultured_bacterium_unclassified; s__uncultured_bacterium_unclassified;unassigned					0	40	20	0	0.00924855	0.00462428
Otu0807	Bacteria	Firmicutes	Bacilli	Lactobacillales	Lactobacillaceae	Weissella	Bacteria; p__Firmicutes; c__Bacilli; o__Lactobacillales; f__Leuconostocaceae; g__Weissella; s__Weissella_kandleri;fermentation;chemoheterotrophy	fermentation	chemoheterotrophy			0	0	40	0	0	0.0138728
Otu0809	Bacteria	Proteobacteria	Alphaproteobacteria	Elsterales	Elsteraceae	uncultured	Bacteria; p__Proteobacteria; c__Alphaproteobacteria; o__Rickettsiales; f__TK34; g__uncultured_Rhodospirillaceae_bacterium; s__uncultured_Rhodospirillaceae_bacterium_unclassified;intracellular_parasites	intracellular_parasites				0	20	0	0	0.00924855	0
Otu0810	Bacteria	Proteobacteria	Alphaproteobacteria	Alphaproteobacteria_unclassified	Alphaproteobacteria_unclassified	Alphaproteobacteria_unclassified	Bacteria; p__Proteobacteria; c__Alphaproteobacteria; o__Rhodospirillales; f__Rhodospirillaceae; g__Lacibacterium; s__Lacibacterium_aquatile;unassigned					0	20	0	0	0.0138728	0
Otu0811	Bacteria	Acidobacteriota	Blastocatellia	Blastocatellales	Blastocatellaceae	Blastocatella	Bacteria; p__Acidobacteria; c__Blastocatellia; o__Blastocatellales; f__Blastocatellaceae_|Subgroup_4|; g__Blastocatellaceae_|Subgroup_4|_unclassified; s__Blastocatellaceae_|Subgroup_4|_unclassified;unassigned					20	40	0	0.00462428	0.0184971	0
Otu0812	Bacteria	Proteobacteria	Alphaproteobacteria	Acetobacterales	Acetobacteraceae	Roseococcus	Bacteria; p__Proteobacteria; c__Alphaproteobacteria; o__Rhodospirillales; f__Acetobacteraceae; g__Roseococcus; s__uncultured_bacterium;aerobic_chemoheterotrophy;photoheterotrophy;cyanobacteria or phototrophy	aerobic_chemoheterotrophy	photoheterotrophy	cyanobacteria or phototrophy		0	20	0	0	0.00924855	0
Otu0813	Bacteria	Proteobacteria	Alphaproteobacteria	Caulobacterales	Hyphomonadaceae	UKL13-1	Bacteria; p__Proteobacteria; c__Alphaproteobacteria; o__Alphaproteobacteria_unclassified; f__Alphaproteobacteria_unclassified; g__Alphaproteobacteria_unclassified; s__Alphaproteobacteria_unclassified;unassigned					0	0	20	0	0	0.00462428
Otu0814	Bacteria	Bacteria_unclassified	Bacteria_unclassified	Bacteria_unclassified	Bacteria_unclassified	Bacteria_unclassified	Bacteria; p__Proteobacteria; c__Deltaproteobacteria; o__Myxococcales; f__Blfdi19; g__Blfdi19_unclassified; s__Blfdi19_unclassified;unassigned					0	0	20	0	0	0.0138728
Otu0815	Bacteria	Bacteroidota	Bacteroidia	Cytophagales	Microscillaceae	Flexibacter	Bacteria; p__Bacteroidetes; c__Cytophagia; o__Cytophagales; f__Cytophagaceae; g__Flexibacter; s__uncultured_Flexibacter_sp.;unassigned					20	20	20	0.0138728	0.0138728	0.00462428
Otu0817	Bacteria	Bacteroidota	Bacteroidia	Cytophagales	Cytophagales_unclassified	Cytophagales_unclassified	Bacteria; p__Bacteroidetes; c__Cytophagia; o__Cytophagales; f__Cytophagaceae; g__Cytophagaceae_unclassified; s__Cytophagaceae_unclassified;unassigned					0	40	0	0	0.00924855	0
Otu0818	Bacteria	Proteobacteria	Alphaproteobacteria	Sphingomonadales	Sphingomonadaceae	Novosphingobium	Bacteria; p__Proteobacteria; c__Alphaproteobacteria; o__Sphingomonadales; f__Sphingomonadaceae; g__Novosphingobium; s__uncultured_bacterium;aerobic_chemoheterotrophy	aerobic_chemoheterotrophy				0	0	40	0	0	0.00924855
Otu0819	Bacteria	Chloroflexi	TK10	TK10_or	TK10_fa	TK10_ge	Bacteria; p__Chloroflexi; c__TK10; o__TK10_unclassified; f__TK10_unclassified; g__TK10_unclassified; s__TK10_unclassified;unassigned					0	0	20	0	0	0.0138728
Otu0820	Bacteria	Firmicutes	Clostridia	Clostridiales	Clostridiaceae	Clostridiaceae_unclassified	Bacteria; p__Firmicutes; c__Clostridia; o__Clostridiales; f__Clostridiaceae_1; g__Clostridium_sensu_stricto_1; s__uncultured_Clostridium_sp.;nitrogen fixation	nitrogen fixation				20	20	40	0.00462428	0.00462428	0.00924855
Otu0821	Bacteria	Proteobacteria	Gammaproteobacteria	Burkholderiales	Chitinimonadaceae	Chitinimonas	Bacteria; p__Proteobacteria; c__Betaproteobacteria; o__Burkholderiales; f__Burkholderiaceae; g__Chitinimonas; s__Chitinimonas_unclassified;unassigned					20	0	40	0.00462428	0	0.00924855
Otu0822	Bacteria	Bacteroidota	Bacteroidia	Chitinophagales	Saprospiraceae	uncultured	Bacteria; p__Bacteroidetes; c__Sphingobacteriia; o__Sphingobacteriales; f__Saprospiraceae; g__uncultured; s__uncultured_unclassified;unassigned					0	40	0	0	0.0138728	0
Otu0823	Bacteria	Firmicutes	Bacilli	Lactobacillales	Streptococcaceae	Lactococcus	Bacteria; p__Firmicutes; c__Bacilli; o__Lactobacillales; f__Streptococcaceae; g__Lactococcus; s__Lactococcus_lactis;fermentation;plant_pathogen;chemoheterotrophy	fermentation	plant_pathogen	chemoheterotrophy		0	0	40	0	0	0.00924855
Otu0824	Bacteria	Actinobacteriota	Actinobacteria	Micrococcales	Microbacteriaceae	Microbacteriaceae_unclassified	Bacteria; p__Actinobacteria; c__Actinobacteria; o__Micrococcales; f__Microbacteriaceae; g__Naasia; s__uncultured_bacterium;unassigned					0	20	0	0	0.00924855	0
Otu0825	Bacteria	Bacteroidota	Bacteroidia	Flavobacteriales	Weeksellaceae	Chryseobacterium	Bacteria; p__Bacteroidetes; c__Flavobacteriia; o__Flavobacteriales; f__Flavobacteriaceae; g__Chryseobacterium; s__Chryseobacterium_unclassified;aerobic_chemoheterotrophy	aerobic_chemoheterotrophy				0	40	0	0	0.00924855	0
Otu0826	Bacteria	Cyanobacteria	Cyanobacteriia	Leptolyngbyales	Leptolyngbyaceae	Leptolyngbya_PCC-6306	Bacteria; p__Cyanobacteria; c__Cyanobacteria_unclassified; o__Cyanobacteria_unclassified; f__Cyanobacteria_unclassified; g__Cyanobacteria_unclassified; s__Cyanobacteria_unclassified;cyanobacteria or phototrophy	cyanobacteria or phototrophy				0	0	40	0	0	0.0231214
Otu0827	Bacteria	Actinobacteriota	Actinobacteria	Micrococcales	Microbacteriaceae	Microbacteriaceae_unclassified	Bacteria; p__Actinobacteria; c__Actinobacteria; o__Micrococcales; f__Microbacteriaceae; g__Candidatus_Flaviluna; s__Candidatus_Flaviluna_lacus;unassigned					0	0	40	0	0	0.00924855
Otu0828	Bacteria	Cyanobacteria	Cyanobacteriia	Cyanobacteriales	Microcystaceae	Pleurocapsa_PCC-7327	Bacteria; p__Cyanobacteria; c__Cyanobacteria; o__SubsectionI; f__FamilyI; g__Merismopedia; s__Merismopedia_punctata_PMC242.05;cyanobacteria or phototrophy	cyanobacteria or phototrophy				20	20	0	0.00924855	0.00924855	0
Otu0829	Bacteria	Bdellovibrionota	Oligoflexia	Oligoflexales	Oligoflexaceae	Oligoflexaceae_unclassified	Bacteria; p__Proteobacteria; c__Deltaproteobacteria; o__Oligoflexales; f__Oligoflexaceae; g__uncultured_bacterium; s__uncultured_bacterium_unclassified;unassigned					0	20	0	0	0.00462428	0
Otu0830	Bacteria	Proteobacteria	Gammaproteobacteria	Enterobacterales	Morganellaceae	Proteus	Bacteria; p__Proteobacteria; c__Gammaproteobacteria; o__Enterobacteriales; f__Enterobacteriaceae; g__Proteus; s__Proteus_mirabilis;multifunction	multifunction				0	20	60	0	0.00462428	0.0231214
Otu0833	Bacteria	Chloroflexi	JG30-KF-CM66	JG30-KF-CM66_or	JG30-KF-CM66_fa	JG30-KF-CM66_ge	Bacteria; p__Chloroflexi; c__JG30-KF-CM66; o__uncultured_bacterium; f__uncultured_bacterium_unclassified; g__uncultured_bacterium_unclassified; s__uncultured_bacterium_unclassified;unassigned					20	0	0	0.0369942	0	0
Otu0834	Bacteria	Proteobacteria	Alphaproteobacteria	Rhodobacterales	Rhodobacteraceae	Rhodobacteraceae_unclassified	Bacteria; p__Proteobacteria; c__Alphaproteobacteria; o__Rhodobacterales; f__Rhodobacteraceae; g__Rhodobacteraceae_unclassified; s__Rhodobacteraceae_unclassified;unassigned					0	40	20	0	0.0138728	0.00462428
Otu0835	Bacteria	Cyanobacteria	Cyanobacteriia	Leptolyngbyales	Leptolyngbyaceae	Leptolyngbyaceae_unclassified	Bacteria; p__Cyanobacteria; c__Cyanobacteria_unclassified; o__Cyanobacteria_unclassified; f__Cyanobacteria_unclassified; g__Cyanobacteria_unclassified; s__Cyanobacteria_unclassified;cyanobacteria or phototrophy	cyanobacteria or phototrophy				0	60	0	0	0.0138728	0
Otu0836	Bacteria	Actinobacteriota	Actinobacteriota_unclassified	Actinobacteriota_unclassified	Actinobacteriota_unclassified	Actinobacteriota_unclassified	Bacteria; p__Actinobacteria; c__Acidimicrobiia; o__Acidimicrobiales; f__uncultured; g__Actinobacteria_bacterium_IMCC26256; s__Actinobacteria_bacterium_IMCC26256_unclassified;unassigned					0	0	20	0	0	0.00462428
Otu0837	Bacteria	Proteobacteria	Alphaproteobacteria	Rhizobiales	Rhizobiales_unclassified	Rhizobiales_unclassified	Bacteria; p__Proteobacteria; c__Alphaproteobacteria; o__Rhizobiales; f__Rhizobiales_Incertae_Sedis; g__Phreatobacter; s__alpha_proteobacterium_KC-IT-H2;unassigned					0	0	40	0	0	0.00924855
Otu0838	Bacteria	Proteobacteria	Alphaproteobacteria	Tistrellales	Geminicoccaceae	Candidatus_Alysiosphaera	Bacteria; p__Proteobacteria; c__Alphaproteobacteria; o__Rhodospirillales; f__Rhodospirillales_Incertae_Sedis; g__Candidatus_Alysiosphaera; s__uncultured_bacterium;unassigned					0	20	0	0	0.00462428	0
Otu0839	Bacteria	Chloroflexi	Chloroflexia	Chloroflexales	Roseiflexaceae	Roseiflexaceae_unclassified	Bacteria; p__Chloroflexi; c__Chloroflexia; o__Chloroflexales; f__Roseiflexaceae; g__Roseiflexus; s__uncultured_bacterium;unassigned					0	0	20	0	0	0.00462428
Otu0840	Bacteria	Myxococcota	Polyangia	Haliangiales	Haliangiaceae	Haliangium	Bacteria; p__Proteobacteria; c__Deltaproteobacteria; o__Myxococcales; f__Haliangiaceae; g__Haliangium; s__uncultured_bacterium;predatory_or_exoparasitic	predatory_or_exoparasitic				0	0	40	0	0	0.0231214
Otu0841	Bacteria	Proteobacteria	Alphaproteobacteria	Rickettsiales			Bacteria; p__Proteobacteria; c__Alphaproteobacteria; o__Rickettsiales; f__SM2D12; g__uncultured_bacterium; s__uncultured_bacterium_unclassified;intracellular_parasites	intracellular_parasites				20	0	20	0.00462428	0	0.0184971
Otu0842	Bacteria	Proteobacteria	Alphaproteobacteria	Rhizobiales	Hyphomicrobiaceae	Hyphomicrobium	Bacteria; p__Proteobacteria; c__Alphaproteobacteria; o__Rhizobiales; f__Hyphomicrobiaceae; g__Hyphomicrobium; s__uncultured_bacterium;aerobic_chemoheterotrophy	aerobic_chemoheterotrophy				0	0	20	0	0	0.00924855
Otu0843	Bacteria	Bacteria_unclassified	Bacteria_unclassified	Bacteria_unclassified	Bacteria_unclassified	Bacteria_unclassified	Bacteria; p__Proteobacteria; c__Gammaproteobacteria; o__Legionellales; f__Coxiellaceae; g__uncultured; s__Cordyceps_cicadae_BA-001;intracellular_parasites	intracellular_parasites				0	20	0	0	0.00462428	0
Otu0844	Bacteria	Proteobacteria	Alphaproteobacteria	Tistrellales	Geminicoccaceae	Candidatus_Alysiosphaera	Bacteria; p__Proteobacteria; c__Alphaproteobacteria; o__Rhodospirillales; f__Rhodospirillales_Incertae_Sedis; g__Candidatus_Alysiosphaera; s__uncultured_bacterium;unassigned					20	0	0	0.00462428	0	0
Otu0845	Bacteria	Bacteria_unclassified	Bacteria_unclassified	Bacteria_unclassified	Bacteria_unclassified	Bacteria_unclassified	Bacteria; p__Chlamydiae; c__Chlamydiae; o__Chlamydiales; f__Chlamydiales_unclassified; g__Chlamydiales_unclassified; s__Chlamydiales_unclassified;intracellular_parasites	intracellular_parasites				0	0	20	0	0	0.00924855
Otu0846	Bacteria	Bacteroidota	Bacteroidia	Cytophagales	Cytophagales_unclassified	Cytophagales_unclassified	Bacteria; p__Bacteroidetes; c__Cytophagia; o__Cytophagales; f__Cytophagaceae; g__Cytophagaceae_unclassified; s__Cytophagaceae_unclassified;unassigned					0	20	0	0	0.0277457	0
Otu0847	Bacteria	Bacteroidota	Bacteroidia	Cytophagales	Spirosomaceae	Runella	Bacteria; p__Bacteroidetes; c__Cytophagia; o__Cytophagales; f__Cytophagaceae; g__Runella; s__Runella_unclassified;unassigned					0	0	20	0	0	0.00462428
Otu0848	Bacteria	Verrucomicrobiota	Chlamydiae	Chlamydiales	Chlamydiales_unclassified	Chlamydiales_unclassified	Bacteria; p__Chlamydiae; c__Chlamydiae; o__Chlamydiales; f__Chlamydiales_unclassified; g__Chlamydiales_unclassified; s__Chlamydiales_unclassified;intracellular_parasites	intracellular_parasites				0	0	20	0	0	0.0138728
Otu0849	Bacteria	Cyanobacteria	Cyanobacteriia	Leptolyngbyales	Leptolyngbyaceae	Leptolyngbyaceae_unclassified	Bacteria; p__Cyanobacteria; c__Cyanobacteria_unclassified; o__Cyanobacteria_unclassified; f__Cyanobacteria_unclassified; g__Cyanobacteria_unclassified; s__Cyanobacteria_unclassified;cyanobacteria or phototrophy	cyanobacteria or phototrophy				0	20	60	0	0.00462428	0.0184971
Otu0850	Bacteria	Gemmatimonadota	Gemmatimonadetes	Gemmatimonadales	Gemmatimonadaceae	Gemmatimonas	Bacteria; p__Gemmatimonadetes; c__Gemmatimonadetes; o__Gemmatimonadales; f__Gemmatimonadaceae; g__Gemmatimonas; s__wastewater_metagenome;unassigned					0	0	20	0	0	0.00462428
Otu0851	Bacteria	Proteobacteria	Alphaproteobacteria	Rhizobiales	Rhizobiales_unclassified	Rhizobiales_unclassified	Bacteria; p__Proteobacteria; c__Alphaproteobacteria; o__Rhizobiales; f__Rhizobiales_unclassified; g__Rhizobiales_unclassified; s__Rhizobiales_unclassified;unassigned					20	20	20	0.00924855	0.00462428	0.00462428
Otu0852	Bacteria	Proteobacteria	Gammaproteobacteria	Burkholderiales	Methylophilaceae	Methylophilaceae_unclassified	Bacteria; p__Proteobacteria; c__Betaproteobacteria; o__Methylophilales; f__Methylophilaceae; g__Methylotenera; s__Methylotenera_unclassified;methane metabolism;chemoheterotrophy	methane metabolism	chemoheterotrophy			20	20	0	0.00462428	0.00462428	0
Otu0853	Bacteria	Patescibacteria	Gracilibacteria	Gracilibacteria_unclassified	Gracilibacteria_unclassified	Gracilibacteria_unclassified	Bacteria; p__Gracilibacteria; c__uncultured_bacterium; o__uncultured_bacterium_unclassified; f__uncultured_bacterium_unclassified; g__uncultured_bacterium_unclassified; s__uncultured_bacterium_unclassified;unassigned					0	20	0	0	0.00462428	0
Otu0854	Bacteria	Bacteroidota	Bacteroidia	Chitinophagales	Chitinophagaceae	Chitinophagaceae_unclassified	Bacteria; p__Bacteroidetes; c__Sphingobacteriia; o__Sphingobacteriales; f__Chitinophagaceae; g__Chitinophagaceae_unclassified; s__Chitinophagaceae_unclassified;unassigned					20	0	0	0.00462428	0	0
Otu0857	Bacteria	Cyanobacteria	Cyanobacteriia	Cyanobacteriales	Cyanobacteriales_unclassified	Cyanobacteriales_unclassified	Bacteria; p__Cyanobacteria; c__Melainabacteria; o__Obscuribacterales; f__uncultured_bacterium; g__uncultured_bacterium_unclassified; s__uncultured_bacterium_unclassified;cyanobacteria or phototrophy	cyanobacteria or phototrophy				0	40	20	0	0.00924855	0.00462428
Otu0858	Bacteria	Bacteria_unclassified	Bacteria_unclassified	Bacteria_unclassified	Bacteria_unclassified	Bacteria_unclassified	Bacteria; p__Bacteria_unclassified; c__Bacteria_unclassified; o__Bacteria_unclassified; f__Bacteria_unclassified; g__Bacteria_unclassified; s__Bacteria_unclassified;unassigned					0	20	0	0	0.00462428	0
Otu0859	Bacteria	Actinobacteriota	Acidimicrobiia	Microtrichales	uncultured	uncultured_ge	Bacteria; p__Actinobacteria; c__Acidimicrobiia; o__Acidimicrobiales; f__uncultured; g__uncultured_unclassified; s__uncultured_unclassified;unassigned					0	0	20	0	0	0.00462428
Otu0860	Bacteria	Verrucomicrobiota	Verrucomicrobiae	Pedosphaerales	Pedosphaeraceae	Pedosphaeraceae_ge	Bacteria; p__Verrucomicrobia; c__OPB35_soil_group; o__uncultured_soil_bacterium; f__uncultured_soil_bacterium_unclassified; g__uncultured_soil_bacterium_unclassified; s__uncultured_soil_bacterium_unclassified;unassigned					0	0	40	0	0	0.0184971
Otu0862	Bacteria	Proteobacteria	Gammaproteobacteria	Xanthomonadales	Rhodanobacteraceae	uncultured	Bacteria; p__Proteobacteria; c__Gammaproteobacteria; o__Xanthomonadales; f__Xanthomonadaceae; g__uncultured; s__uncultured_unclassified;unassigned					0	0	40	0	0	0.0277457
Otu0863	Bacteria	Proteobacteria	Alphaproteobacteria	Alphaproteobacteria_unclassified	Alphaproteobacteria_unclassified	Alphaproteobacteria_unclassified	Bacteria; p__Proteobacteria; c__Alphaproteobacteria; o__Alphaproteobacteria_unclassified; f__Alphaproteobacteria_unclassified; g__Alphaproteobacteria_unclassified; s__Alphaproteobacteria_unclassified;unassigned					20	20	20	0.00462428	0.00924855	0.00924855
Otu0864	Bacteria	Proteobacteria	Gammaproteobacteria	Gammaproteobacteria_unclassified	Gammaproteobacteria_unclassified	Gammaproteobacteria_unclassified	Bacteria; p__Proteobacteria; c__Gammaproteobacteria; o__Legionellales; f__Legionellaceae; g__Legionella; s__Legionella_unclassified;aerobic_chemoheterotrophy;intracellular_parasites	aerobic_chemoheterotrophy	intracellular_parasites			0	0	40	0	0	0.00924855
Otu0865	Bacteria	Proteobacteria	Alphaproteobacteria	Rhizobiales	Xanthobacteraceae	Rhodoplanes	Bacteria; p__Proteobacteria; c__Alphaproteobacteria; o__Rhizobiales; f__BCf3-20; g__uncultured_bacterium; s__uncultured_bacterium_unclassified;unassigned					0	60	20	0	0.0138728	0.00924855
Otu0866	Bacteria	Proteobacteria	Alphaproteobacteria	Micavibrionales	uncultured	uncultured_ge	Bacteria; p__Proteobacteria; c__Alphaproteobacteria; o__Alphaproteobacteria_Incertae_Sedis; f__uncultured; g__uncultured_unclassified; s__uncultured_unclassified;unassigned					20	0	40	0.00462428	0	0.0138728
Otu0867	Bacteria	Deinococcota	Deinococci	Deinococcales	Deinococcaceae	Deinococcus	Bacteria; p__Deinococcus-Thermus; c__Deinococci; o__Deinococcales; f__Deinococcaceae; g__Deinococcus; s__Deinococcus_unclassified;unassigned					20	20	40	0.00462428	0.0138728	0.00924855
Otu0868	Bacteria	Firmicutes	Clostridia	Clostridiales	Clostridiaceae	Clostridium_sensu_stricto_1	Bacteria; p__Firmicutes; c__Clostridia; o__Clostridiales; f__Clostridiaceae_1; g__Clostridium_sensu_stricto_1; s__Clostridium_sensu_stricto_1_unclassified;nitrogen fixation	nitrogen fixation				40	20	20	0.00924855	0.00462428	0.00924855
Otu0869	Bacteria	Proteobacteria	Gammaproteobacteria	Burkholderiales	Burkholderiaceae	Lautropia	Bacteria; p__Proteobacteria; c__Betaproteobacteria; o__Burkholderiales; f__Burkholderiaceae; g__Lautropia; s__Lautropia_unclassified;fermentation;chemoheterotrophy	fermentation	chemoheterotrophy			0	0	40	0	0	0.0138728
Otu0870	Bacteria	Proteobacteria	Gammaproteobacteria	Gammaproteobacteria_unclassified	Gammaproteobacteria_unclassified	Gammaproteobacteria_unclassified	Bacteria; p__Proteobacteria; c__Gammaproteobacteria; o__Legionellales; f__Coxiellaceae; g__Coxiella; s__uncultured_bacterium;human pathogen;animal_parasites_or_symbionts;intracellular_parasites	human pathogen	animal_parasites_or_symbionts	intracellular_parasites		0	20	0	0	0.00924855	0
Otu0871	Bacteria	Actinobacteriota	Actinobacteria	Pseudonocardiales	Pseudonocardiaceae	Pseudonocardia	Bacteria; p__Actinobacteria; c__Actinobacteria; o__Pseudonocardiales; f__Pseudonocardiaceae; g__Pseudonocardia; s__uncultured_Pseudonocardia_sp.;aerobic_chemoheterotrophy	aerobic_chemoheterotrophy				0	20	0	0	0.0138728	0
Otu0873	Bacteria	Bacteroidota	Bacteroidia	Flavobacteriales	Crocinitomicaceae	Crocinitomix	Bacteria; p__Bacteroidetes; c__Flavobacteriia; o__Flavobacteriales; f__Cryomorphaceae; g__Crocinitomix; s__uncultured_bacterium;aerobic_chemoheterotrophy	aerobic_chemoheterotrophy				0	20	0	0	0.00924855	0
Otu0874	Bacteria	Bdellovibrionota	Oligoflexia	Silvanigrellales	Silvanigrellaceae	uncultured	Bacteria; p__Proteobacteria; c__Deltaproteobacteria; o__Oligoflexales; f__Oligoflexaceae; g__uncultured_bacterium; s__uncultured_bacterium_unclassified;unassigned					0	40	40	0	0.00924855	0.00924855
Otu0875	Bacteria	Bacteroidota	Bacteroidia	Chitinophagales	Saprospiraceae	uncultured	Bacteria; p__Bacteroidetes; c__Sphingobacteriia; o__Sphingobacteriales; f__Saprospiraceae; g__uncultured; s__uncultured_bacterium;unassigned					0	20	0	0	0.00462428	0
Otu0876	Bacteria	Proteobacteria	Alphaproteobacteria	Reyranellales	Reyranellaceae	Reyranella	Bacteria; p__Proteobacteria; c__Alphaproteobacteria; o__Rhodospirillales; f__Rhodospirillales_Incertae_Sedis; g__Reyranella; s__uncultured_alpha_proteobacterium;aerobic_chemoheterotrophy	aerobic_chemoheterotrophy				20	20	0	0.00462428	0.00462428	0
Otu0877	unknown	unknown_unclassified	unknown_unclassified	unknown_unclassified	unknown_unclassified	unknown_unclassified	Bacteria; p__Bacteria_unclassified; c__Bacteria_unclassified; o__Bacteria_unclassified; f__Bacteria_unclassified; g__Bacteria_unclassified; s__Bacteria_unclassified;unassigned					0	20	20	0	0.00462428	0.00462428
Otu0878	Bacteria	Bacteroidota	Bacteroidia	Flavobacteriales	Flavobacteriales_unclassified	Flavobacteriales_unclassified	Bacteria; p__Bacteroidetes; c__Flavobacteriia; o__Flavobacteriales; f__Flavobacteriaceae; g__Flavobacteriaceae_unclassified; s__Flavobacteriaceae_unclassified;unassigned					0	20	0	0	0.00462428	0
Otu0879	Bacteria	Proteobacteria	Gammaproteobacteria	Burkholderiales	Comamonadaceae	Comamonadaceae_unclassified	Bacteria; p__Proteobacteria; c__Betaproteobacteria; o__Burkholderiales; f__Comamonadaceae; g__Hydrogenophaga; s__uncultured_bacterium;dark_hydrogen_oxidation;human pathogen;animal_parasites_or_symbionts	dark_hydrogen_oxidation	human pathogen	animal_parasites_or_symbionts		0	0	20	0	0	0.00462428
Otu0880	Bacteria	Proteobacteria	Alphaproteobacteria	Rhizobiales	Devosiaceae	Devosia	Bacteria; p__Proteobacteria; c__Alphaproteobacteria; o__Rhizobiales; f__Hyphomicrobiaceae; g__Devosia; s__uncultured_bacterium;nitrogen fixation;aerobic_chemoheterotrophy	nitrogen fixation	aerobic_chemoheterotrophy			20	40	20	0.00462428	0.00924855	0.0138728
Otu0882	Bacteria	Actinobacteriota	Actinobacteria	Streptomycetales	Streptomycetaceae	Streptomyces	Bacteria; p__Actinobacteria; c__Actinobacteria; o__Streptomycetales; f__Streptomycetaceae; g__Streptomyces; s__Streptomyces_unclassified;aerobic_chemoheterotrophy	aerobic_chemoheterotrophy				0	0	20	0	0	0.00462428
Otu0883	Bacteria	Myxococcota	Myxococcia	Myxococcales	Myxococcaceae	Cystobacter	Bacteria; p__Proteobacteria; c__Deltaproteobacteria; o__Myxococcales; f__Myxococcales_unclassified; g__Myxococcales_unclassified; s__Myxococcales_unclassified;unassigned					20	0	20	0.00924855	0	0.00462428
Otu0884	Bacteria	Proteobacteria	Alphaproteobacteria	Rhizobiales	Devosiaceae	Devosia	Bacteria; p__Proteobacteria; c__Alphaproteobacteria; o__Rhizobiales; f__Hyphomicrobiaceae; g__Devosia; s__Devosia_unclassified;nitrogen fixation;aerobic_chemoheterotrophy	nitrogen fixation	aerobic_chemoheterotrophy			20	0	20	0.00462428	0	0.0138728
Otu0885	Bacteria	Proteobacteria	Alphaproteobacteria	Sphingomonadales	Sphingomonadaceae	DSSF69	Bacteria; p__Proteobacteria; c__Alphaproteobacteria; o__Sphingomonadales; f__Sphingomonadales_unclassified; g__Sphingomonadales_unclassified; s__Sphingomonadales_unclassified;aerobic_chemoheterotrophy	aerobic_chemoheterotrophy				0	60	0	0	0.0138728	0
Otu0886	Bacteria	Bacteroidota	Bacteroidia	Cytophagales	Spirosomaceae	Fibrella	Bacteria; p__Bacteroidetes; c__Cytophagia; o__Cytophagales; f__Cytophagaceae; g__Fibrella; s__uncultured_bacterium;unassigned					60	0	0	0.0138728	0	0
Otu0887	Bacteria	Bacteroidota	Bacteroidia	Cytophagales	Microscillaceae	Ohtaekwangia	Bacteria; p__Bacteroidetes; c__Cytophagia; o__Cytophagales; f__Cytophagaceae; g__Ohtaekwangia; s__Ohtaekwangia_unclassified;unassigned					0	20	20	0	0.00924855	0.00462428
Otu0888	Bacteria	Acidobacteriota	Acidobacteriae	Bryobacterales	Bryobacteraceae	Bryobacter	Bacteria; p__Acidobacteria; c__Solibacteres; o__Solibacterales; f__Solibacteraceae_|Subgroup_3|; g__Bryobacter; s__uncultured_bacterium;aerobic_chemoheterotrophy	aerobic_chemoheterotrophy				0	20	40	0	0.00462428	0.0138728
Otu0889	Bacteria	Firmicutes	Clostridia	Peptostreptococcales-Tissierellales	Peptostreptococcaceae	Peptostreptococcaceae_unclassified	Bacteria; p__Firmicutes; c__Clostridia; o__Clostridiales; f__Peptostreptococcaceae; g__Paraclostridium; s__uncultured_bacterium;fermentation;chemoheterotrophy	fermentation	chemoheterotrophy			0	20	40	0	0.00462428	0.0138728
Otu0890	Bacteria	Cyanobacteria	Cyanobacteriia	Cyanobacteriales	Microcystaceae	Microcystaceae_unclassified	Bacteria; p__Cyanobacteria; c__Melainabacteria; o__Obscuribacterales; f__uncultured_bacterium; g__uncultured_bacterium_unclassified; s__uncultured_bacterium_unclassified;cyanobacteria or phototrophy	cyanobacteria or phototrophy				0	20	20	0	0.00462428	0.00462428
Otu0891	Bacteria	Proteobacteria	Gammaproteobacteria	Burkholderiales	Comamonadaceae	Comamonadaceae_unclassified	Bacteria; p__Proteobacteria; c__Betaproteobacteria; o__Burkholderiales; f__Comamonadaceae; g__Pseudorhodoferax; s__uncultured_bacterium;human pathogen;animal_parasites_or_symbionts	human pathogen	animal_parasites_or_symbionts			0	20	0	0	0.00924855	0
Otu0892	Bacteria	Bacteroidota	Chlorobia	Chlorobiales	Chloroherpetonaceae		Bacteria; p__Chlorobi; c__Chlorobia; o__Chlorobiales; f__Chlorobiaceae; g__uncultured; s__uncultured_bacterium;anoxygenic_photoautotrophy;cyanobacteria or phototrophy	anoxygenic_photoautotrophy	cyanobacteria or phototrophy			0	20	0	0	0.00924855	0
Otu0893	Bacteria	Proteobacteria	Alphaproteobacteria	Alphaproteobacteria_unclassified	Alphaproteobacteria_unclassified	Alphaproteobacteria_unclassified	Bacteria; p__Proteobacteria; c__Alphaproteobacteria; o__Rhizobiales; f__Rhizobiales_unclassified; g__Rhizobiales_unclassified; s__Rhizobiales_unclassified;unassigned					0	20	40	0	0.00462428	0.00924855
Otu0894	Bacteria	Firmicutes	Clostridia	Clostridiales	Clostridiaceae	Clostridium_sensu_stricto_3	Bacteria; p__Firmicutes; c__Clostridia; o__Clostridiales; f__Clostridiaceae_1; g__Clostridiaceae_1_unclassified; s__Clostridiaceae_1_unclassified;unassigned					0	20	20	0	0.00462428	0.00462428
Otu0895	Bacteria	Bacteria_unclassified	Bacteria_unclassified	Bacteria_unclassified	Bacteria_unclassified	Bacteria_unclassified	Bacteria; p__Proteobacteria; c__Deltaproteobacteria; o__Myxococcales; f__Myxococcales_unclassified; g__Myxococcales_unclassified; s__Myxococcales_unclassified;unassigned					0	40	20	0	0.0138728	0.00924855
Otu0896	Bacteria	Verrucomicrobiota	Verrucomicrobiae	Verrucomicrobiae_unclassified	Verrucomicrobiae_unclassified	Verrucomicrobiae_unclassified	Bacteria; p__Verrucomicrobia; c__Verrucomicrobia_unclassified; o__Verrucomicrobia_unclassified; f__Verrucomicrobia_unclassified; g__Verrucomicrobia_unclassified; s__Verrucomicrobia_unclassified;unassigned					0	20	0	0	0.00462428	0
Otu0898	Bacteria	Actinobacteriota	Thermoleophilia	Solirubrobacterales	Solirubrobacteraceae	Conexibacter	Bacteria; p__Actinobacteria; c__Thermoleophilia; o__Solirubrobacterales; f__YNPFFP1; g__uncultured_bacterium; s__uncultured_bacterium_unclassified;unassigned					20	20	0	0.00462428	0.00462428	0
Otu0899	Bacteria	Proteobacteria	Alphaproteobacteria	Sphingomonadales	Sphingomonadaceae	Sphingomonadaceae_unclassified	Bacteria; p__Proteobacteria; c__Alphaproteobacteria; o__Sphingomonadales; f__Sphingomonadaceae; g__Sphingomonas; s__Sphingomonas_unclassified;aerobic_chemoheterotrophy	aerobic_chemoheterotrophy				0	0	20	0	0	0.00462428
Otu0900	Bacteria	Cyanobacteria	Cyanobacteriia	Cyanobacteriia_unclassified	Cyanobacteriia_unclassified	Cyanobacteriia_unclassified	Bacteria; p__Cyanobacteria; c__Cyanobacteria_unclassified; o__Cyanobacteria_unclassified; f__Cyanobacteria_unclassified; g__Cyanobacteria_unclassified; s__Cyanobacteria_unclassified;cyanobacteria or phototrophy	cyanobacteria or phototrophy				0	20	40	0	0.00462428	0.00924855
Otu0901	Bacteria	Firmicutes	Bacilli	Alicyclobacillales	Alicyclobacillaceae	Tumebacillus	Bacteria; p__Firmicutes; c__Bacilli; o__Bacillales; f__Alicyclobacillaceae; g__Tumebacillus; s__uncultured_bacterium;manganese_oxidation	manganese_oxidation				20	0	0	0.00462428	0	0
Otu0903	Bacteria	Proteobacteria	Alphaproteobacteria	Rhodobacterales	Rhodobacteraceae	Rhodobacteraceae_unclassified	Bacteria; p__Proteobacteria; c__Alphaproteobacteria; o__Rhodobacterales; f__Rhodobacteraceae; g__Rhodobacteraceae_unclassified; s__Rhodobacteraceae_unclassified;unassigned					0	20	20	0	0.00924855	0.00462428
Otu0904	Bacteria	Bacteroidota	Bacteroidia	Cytophagales	Cytophagales_unclassified	Cytophagales_unclassified	Bacteria; p__Bacteroidetes; c__Cytophagia; o__Cytophagales; f__Cytophagaceae; g__Cytophagaceae_unclassified; s__Cytophagaceae_unclassified;unassigned					0	20	0	0	0.00924855	0
Otu0905	Bacteria	Proteobacteria	Alphaproteobacteria	Rhizobiales	Pleomorphomonadaceae	Prosthecomicrobium	Bacteria; p__Proteobacteria; c__Alphaproteobacteria; o__Rhizobiales; f__Hyphomicrobiaceae; g__Prosthecomicrobium; s__Prosthecomicrobium_unclassified;unassigned					0	0	20	0	0	0.00924855
Otu0906	Bacteria	Proteobacteria	Alphaproteobacteria	Rhodobacterales	Rhodobacteraceae	Rubellimicrobium	Bacteria; p__Proteobacteria; c__Alphaproteobacteria; o__Rhodobacterales; f__Rhodobacteraceae; g__Rubellimicrobium; s__uncultured_bacterium;unassigned					20	0	0	0.0277457	0	0
Otu0907	Bacteria	Bacteria_unclassified	Bacteria_unclassified	Bacteria_unclassified	Bacteria_unclassified	Bacteria_unclassified	Bacteria; p__Chloroflexi; c__Chloroflexia; o__Chloroflexia_unclassified; f__Chloroflexia_unclassified; g__Chloroflexia_unclassified; s__Chloroflexia_unclassified;unassigned					0	20	20	0	0.00462428	0.00924855
Otu0908	unknown	unknown_unclassified	unknown_unclassified	unknown_unclassified	unknown_unclassified	unknown_unclassified	Bacteria; p__Bacteria_unclassified; c__Bacteria_unclassified; o__Bacteria_unclassified; f__Bacteria_unclassified; g__Bacteria_unclassified; s__Bacteria_unclassified;unassigned					20	0	0	0.00462428	0	0
Otu0909	Bacteria	Proteobacteria	Alphaproteobacteria	Sphingomonadales	Sphingomonadaceae		Bacteria; p__Proteobacteria; c__Alphaproteobacteria; o__Sphingomonadales; f__MN_122.2a; g__uncultured_bacterium; s__uncultured_bacterium_unclassified;aerobic_chemoheterotrophy	aerobic_chemoheterotrophy				0	0	20	0	0	0.0138728
Otu0910	Bacteria	Bacteria_unclassified	Bacteria_unclassified	Bacteria_unclassified	Bacteria_unclassified	Bacteria_unclassified	Bacteria; p__Proteobacteria; c__Alphaproteobacteria; o__Rickettsiales; f__Rickettsiales_unclassified; g__Rickettsiales_unclassified; s__Rickettsiales_unclassified;intracellular_parasites	intracellular_parasites				0	20	20	0	0.00462428	0.00462428
Otu0911	Bacteria	Deinococcota	Deinococci	Thermales	Thermaceae	Meiothermus	Bacteria; p__Deinococcus-Thermus; c__Deinococci; o__Thermales; f__Thermaceae; g__Meiothermus; s__Meiothermus_unclassified;unassigned					0	0	20	0	0	0.0231214
Otu0912	Bacteria	Actinobacteriota	Actinobacteria	Propionibacteriales	Nocardioidaceae	Nocardioides	Bacteria; p__Actinobacteria; c__Actinobacteria; o__Propionibacteriales; f__Nocardioidaceae; g__Nocardioides; s__Nocardioides_unclassified;aerobic_chemoheterotrophy;aromatic_compound_degradation	aerobic_chemoheterotrophy	aromatic_compound_degradation			0	0	20	0	0	0.00462428
Otu0914	Bacteria	Actinobacteriota	Actinobacteria	Frankiales	Frankiales_unclassified	Frankiales_unclassified	Bacteria; p__Actinobacteria; c__Actinobacteria; o__Frankiales; f__Frankiales_unclassified; g__Frankiales_unclassified; s__Frankiales_unclassified;unassigned					20	0	20	0.00462428	0	0.00924855
Otu0915	Bacteria	Bdellovibrionota	Bdellovibrionia	Bdellovibrionales	Bdellovibrionaceae	Bdellovibrio	Bacteria; p__Proteobacteria; c__Deltaproteobacteria; o__Bdellovibrionales; f__Bdellovibrionaceae; g__Bdellovibrio; s__uncultured_Bdellovibrionales_bacterium;predatory_or_exoparasitic	predatory_or_exoparasitic				20	20	0	0.00462428	0.00462428	0
Otu0916	Bacteria	Bacteroidota	Bacteroidia	Chitinophagales	Saprospiraceae	uncultured	Bacteria; p__Bacteroidetes; c__Sphingobacteriia; o__Sphingobacteriales; f__Saprospiraceae; g__uncultured; s__uncultured_unclassified;unassigned					0	20	0	0	0.00924855	0
Otu0917	Bacteria	Bacteroidota	Bacteroidia	Chitinophagales	Saprospiraceae	uncultured	Bacteria; p__Bacteroidetes; c__Sphingobacteriia; o__Sphingobacteriales; f__Saprospiraceae; g__uncultured; s__uncultured_bacterium;unassigned					0	20	0	0	0.00924855	0
Otu0918	Bacteria	Proteobacteria	Gammaproteobacteria	Enterobacterales	Enterobacterales_unclassified	Enterobacterales_unclassified	Bacteria; p__Proteobacteria; c__Gammaproteobacteria; o__Enterobacteriales; f__Enterobacteriaceae; g__Enterobacteriaceae_unclassified; s__Enterobacteriaceae_unclassified;unassigned					0	20	0	0	0.0138728	0
Otu0919	Bacteria	Bacteria_unclassified	Bacteria_unclassified	Bacteria_unclassified	Bacteria_unclassified	Bacteria_unclassified	Bacteria; p__Deinococcus-Thermus; c__Deinococci; o__Deinococcales; f__Deinococcaceae; g__Deinococcaceae_unclassified; s__Deinococcaceae_unclassified;unassigned					0	20	0	0	0.0277457	0
Otu0920	Bacteria	Myxococcota	Polyangia	Polyangiales	BIrii41	BIrii41_ge	Bacteria; p__Proteobacteria; c__Deltaproteobacteria; o__Myxococcales; f__BIrii41; g__uncultured_bacterium; s__uncultured_bacterium_unclassified;unassigned					0	20	40	0	0.00462428	0.00924855
Otu0922	Bacteria	Proteobacteria	Gammaproteobacteria	Gammaproteobacteria_unclassified	Gammaproteobacteria_unclassified	Gammaproteobacteria_unclassified	Bacteria; p__Proteobacteria; c__Gammaproteobacteria; o__Xanthomonadales; f__Xanthomonadales_unclassified; g__Xanthomonadales_unclassified; s__Xanthomonadales_unclassified;unassigned					0	0	20	0	0	0.0138728
Otu0923	Bacteria	Proteobacteria	Alphaproteobacteria	Rhizobiales	Beijerinckiaceae	Beijerinckiaceae_unclassified	Bacteria; p__Proteobacteria; c__Alphaproteobacteria; o__Rhizobiales; f__Rhizobiales_unclassified; g__Rhizobiales_unclassified; s__Rhizobiales_unclassified;unassigned					0	20	0	0	0.00462428	0
Otu0924	Bacteria	Bdellovibrionota	Bdellovibrionia	Bdellovibrionales	Bdellovibrionaceae	Bdellovibrio	Bacteria; p__Proteobacteria; c__Deltaproteobacteria; o__Bdellovibrionales; f__Bdellovibrionaceae; g__Bdellovibrio; s__Bdellovibrio_sp._oral_clone_CA006;predatory_or_exoparasitic	predatory_or_exoparasitic				0	20	20	0	0.00462428	0.00462428
Otu0925	Bacteria	Actinobacteriota	Actinobacteria	Streptomycetales	Streptomycetaceae	Streptomyces	Bacteria; p__Actinobacteria; c__Actinobacteria; o__Streptomycetales; f__Streptomycetaceae; g__Streptomyces; s__Streptomyces_unclassified;aerobic_chemoheterotrophy	aerobic_chemoheterotrophy				0	40	20	0	0.00924855	0.00462428
Otu0926	Bacteria	Bacteria_unclassified	Bacteria_unclassified	Bacteria_unclassified	Bacteria_unclassified	Bacteria_unclassified	Bacteria; p__Proteobacteria; c__Deltaproteobacteria; o__SAR324_clade|Marine_group_B|; f__uncultured_bacterium; g__uncultured_bacterium_unclassified; s__uncultured_bacterium_unclassified;unassigned					0	20	20	0	0.00462428	0.00462428
Otu0927	Bacteria	Bacteroidota	Bacteroidia	Chitinophagales	Chitinophagaceae	Chitinophagaceae_unclassified	Bacteria; p__Bacteroidetes; c__Sphingobacteriia; o__Sphingobacteriales; f__Chitinophagaceae; g__Chitinophagaceae_unclassified; s__Chitinophagaceae_unclassified;unassigned					0	20	0	0	0.00924855	0
Otu0929	Bacteria	Proteobacteria	Alphaproteobacteria	Rhizobiales	Hyphomicrobiaceae	Hyphomicrobiaceae_unclassified	Bacteria; p__Proteobacteria; c__Alphaproteobacteria; o__Rhizobiales; f__Hyphomicrobiaceae; g__Hyphomicrobiaceae_unclassified; s__Hyphomicrobiaceae_unclassified;unassigned					0	20	20	0	0.00462428	0.00924855
Otu0931	Bacteria	Verrucomicrobiota	Chlamydiae	Chlamydiales	Chlamydiales_unclassified	Chlamydiales_unclassified	Bacteria; p__Chlamydiae; c__Chlamydiae; o__Chlamydiales; f__Chlamydiales_unclassified; g__Chlamydiales_unclassified; s__Chlamydiales_unclassified;intracellular_parasites	intracellular_parasites				0	20	0	0	0.00462428	0
Otu0933	Bacteria	Verrucomicrobiota	Chlamydiae	Chlamydiales	Chlamydiales_unclassified	Chlamydiales_unclassified	Bacteria; p__Chlamydiae; c__Chlamydiae; o__Chlamydiales; f__Parachlamydiaceae; g__Parachlamydiaceae_unclassified; s__Parachlamydiaceae_unclassified;intracellular_parasites	intracellular_parasites				0	0	20	0	0	0.00462428
Otu0936	Bacteria	Proteobacteria	Alphaproteobacteria	Rhodobacterales	Rhodobacteraceae	Rhodobacteraceae_unclassified	Bacteria; p__Proteobacteria; c__Alphaproteobacteria; o__Rhodobacterales; f__Rhodobacteraceae; g__Rhodobacteraceae_unclassified; s__Rhodobacteraceae_unclassified;unassigned					0	0	40	0	0	0.0138728
Otu0937	Bacteria	Proteobacteria	Gammaproteobacteria	Gammaproteobacteria_unclassified	Gammaproteobacteria_unclassified	Gammaproteobacteria_unclassified	Bacteria; p__Proteobacteria; c__Gammaproteobacteria; o__Gammaproteobacteria_unclassified; f__Gammaproteobacteria_unclassified; g__Gammaproteobacteria_unclassified; s__Gammaproteobacteria_unclassified;unassigned					0	0	20	0	0	0.00462428
Otu0938	Bacteria	Myxococcota	Polyangia	Blfdi19	Blfdi19_fa	Blfdi19_ge	Bacteria; p__Proteobacteria; c__Deltaproteobacteria; o__Myxococcales; f__Blfdi19; g__uncultured_bacterium; s__uncultured_bacterium_unclassified;unassigned					0	0	20	0	0	0.00462428
Otu0939	Bacteria	Proteobacteria	Alphaproteobacteria	Rhizobiales	Hyphomicrobiaceae	Pedomicrobium	Bacteria; p__Proteobacteria; c__Alphaproteobacteria; o__Rhizobiales; f__Hyphomicrobiaceae; g__Pedomicrobium; s__uncultured_alpha_proteobacterium;aerobic_chemoheterotrophy	aerobic_chemoheterotrophy				0	20	40	0	0.00462428	0.00924855
Otu0940	Bacteria	Actinobacteriota	Actinobacteria	Streptomycetales	Streptomycetaceae	Kitasatospora	Bacteria; p__Actinobacteria; c__Actinobacteria; o__Streptomycetales; f__Streptomycetaceae; g__Kitasatospora; s__Kitasatospora_unclassified;aerobic_chemoheterotrophy	aerobic_chemoheterotrophy				40	20	0	0.0138728	0.00462428	0
Otu0941	Bacteria	Verrucomicrobiota	Chlamydiae	Chlamydiales	Parachlamydiaceae	Neochlamydia	Bacteria; p__Chlamydiae; c__Chlamydiae; o__Chlamydiales; f__Chlamydiales_unclassified; g__Chlamydiales_unclassified; s__Chlamydiales_unclassified;intracellular_parasites	intracellular_parasites				20	0	20	0.00924855	0	0.00462428
Otu0945	Bacteria	Bacteroidota	Bacteroidia	Bacteroidales	Paludibacteraceae	Paludibacter	Bacteria; p__Bacteroidetes; c__Bacteroidia; o__Bacteroidales; f__Porphyromonadaceae; g__Paludibacter; s__uncultured_bacterium;fermentation;chemoheterotrophy	fermentation	chemoheterotrophy			0	20	0	0	0.00924855	0
Otu0946	Bacteria	Proteobacteria	Alphaproteobacteria	Rhizobiales	Rhizobiales_unclassified	Rhizobiales_unclassified	Bacteria; p__Proteobacteria; c__Alphaproteobacteria; o__Rhizobiales; f__Methylobacteriaceae; g__Meganema; s__uncultured_alpha_proteobacterium;unassigned					0	0	40	0	0	0.00924855
Otu0948	Bacteria	Bacteroidota	Bacteroidia	Bacteroidia_unclassified	Bacteroidia_unclassified	Bacteroidia_unclassified	Bacteria; p__Bacteroidetes; c__Flavobacteriia; o__Flavobacteriales; f__NS9_marine_group; g__uncultured_bacterium; s__uncultured_bacterium_unclassified;unassigned					0	20	0	0	0.00462428	0
Otu0949	Bacteria	Firmicutes	Clostridia	Clostridiales	Clostridiaceae	Clostridium_sensu_stricto_16	Bacteria; p__Firmicutes; c__Clostridia; o__Clostridiales; f__Clostridiaceae_1; g__Clostridium_sensu_stricto_16; s__Clostridium_sp._TB1;nitrogen fixation	nitrogen fixation				0	0	40	0	0	0.00924855
Otu0950	Bacteria	Bacteroidota	Bacteroidia	Chitinophagales	Chitinophagaceae	Terrimonas	Bacteria; p__Bacteroidetes; c__Sphingobacteriia; o__Sphingobacteriales; f__Chitinophagaceae; g__Terrimonas; s__uncultured_bacterium;unassigned					0	0	60	0	0	0.0138728
Otu0951	Bacteria	Proteobacteria	Alphaproteobacteria	Sphingomonadales	Sphingomonadaceae	Sphingomonadaceae_unclassified	Bacteria; p__Proteobacteria; c__Alphaproteobacteria; o__Sphingomonadales; f__Sphingomonadaceae; g__Sphingomonas; s__Sphingomonas_unclassified;aerobic_chemoheterotrophy	aerobic_chemoheterotrophy				20	0	0	0.0138728	0	0
Otu0953	Bacteria	Proteobacteria	Alphaproteobacteria	Rhizobiales	Rhizobiales_unclassified	Rhizobiales_unclassified	Bacteria; p__Proteobacteria; c__Alphaproteobacteria; o__Rhizobiales; f__Rhizobiales_unclassified; g__Rhizobiales_unclassified; s__Rhizobiales_unclassified;unassigned					20	20	20	0.00462428	0.00462428	0.00462428
Otu0954	Bacteria	Proteobacteria	Gammaproteobacteria	Burkholderiales	Nitrosomonadaceae		Bacteria; p__Proteobacteria; c__Betaproteobacteria; o__Nitrosomonadales; f__Nitrosomonadaceae; g__uncultured; s__uncultured_beta_proteobacterium;aerobic_ammonia_oxidation;nitrification	aerobic_ammonia_oxidation	nitrification			0	20	20	0	0.00462428	0.00462428
Otu0955	unknown	unknown_unclassified	unknown_unclassified	unknown_unclassified	unknown_unclassified	unknown_unclassified	Bacteria; p__Bacteria_unclassified; c__Bacteria_unclassified; o__Bacteria_unclassified; f__Bacteria_unclassified; g__Bacteria_unclassified; s__Bacteria_unclassified;unassigned					0	40	0	0	0.00924855	0
Otu0956	Bacteria	Firmicutes	Bacilli	Paenibacillales	Paenibacillaceae	Ammoniphilus	Bacteria; p__Firmicutes; c__Bacilli; o__Bacillales; f__Paenibacillaceae; g__Paenibacillaceae_unclassified; s__Paenibacillaceae_unclassified;unassigned					20	20	0	0.00462428	0.00462428	0
Otu0958	Bacteria	Proteobacteria	Gammaproteobacteria	Burkholderiales	B1-7BS	B1-7BS_ge	Bacteria; p__Proteobacteria; c__Betaproteobacteria; o__B1-7BS; f__uncultured_beta_proteobacterium; g__uncultured_beta_proteobacterium_unclassified; s__uncultured_beta_proteobacterium_unclassified;unassigned					40	0	0	0.00924855	0	0
Otu0960	Bacteria	Bacteroidota	Bacteroidia	Chitinophagales	Chitinophagaceae	Dinghuibacter	Bacteria; p__Bacteroidetes; c__Sphingobacteriia; o__Sphingobacteriales; f__Chitinophagaceae; g__Dinghuibacter; s__uncultured_bacterium;unassigned					0	20	0	0	0.00924855	0
Otu0961	unknown	unknown_unclassified	unknown_unclassified	unknown_unclassified	unknown_unclassified	unknown_unclassified	Bacteria; p__Bacteria_unclassified; c__Bacteria_unclassified; o__Bacteria_unclassified; f__Bacteria_unclassified; g__Bacteria_unclassified; s__Bacteria_unclassified;unassigned					0	20	0	0	0.00462428	0
Otu0962	Bacteria	Cyanobacteria	Cyanobacteriia	Cyanobacteriales	Cyanobacteriales_unclassified	Cyanobacteriales_unclassified	Bacteria; p__Cyanobacteria; c__Melainabacteria; o__Obscuribacterales; f__uncultured_bacterium; g__uncultured_bacterium_unclassified; s__uncultured_bacterium_unclassified;cyanobacteria or phototrophy	cyanobacteria or phototrophy				20	20	0	0.00462428	0.00462428	0
Otu0963	Bacteria	Proteobacteria	Gammaproteobacteria	Burkholderiales	TRA3-20	TRA3-20_ge	Bacteria; p__Proteobacteria; c__Betaproteobacteria; o__TRA3-20; f__uncultured_bacterium; g__uncultured_bacterium_unclassified; s__uncultured_bacterium_unclassified;unassigned					20	0	60	0.00462428	0	0.0138728
Otu0964	Bacteria	Bacteroidota	Bacteroidia	Chitinophagales	Chitinophagaceae	Chitinophagaceae_unclassified	Bacteria; p__Bacteroidetes; c__Sphingobacteriia; o__Sphingobacteriales; f__Chitinophagaceae; g__Chitinophagaceae_unclassified; s__Chitinophagaceae_unclassified;unassigned					0	20	0	0	0.00924855	0
Otu0966	Bacteria	Proteobacteria	Alphaproteobacteria	Rhizobiales	Beijerinckiaceae	Beijerinckiaceae_unclassified	Bacteria; p__Proteobacteria; c__Alphaproteobacteria; o__Rhizobiales; f__Rhizobiales_unclassified; g__Rhizobiales_unclassified; s__Rhizobiales_unclassified;unassigned					20	20	20	0.00462428	0.00462428	0.0138728
Otu0967	Bacteria	Actinobacteriota	Actinobacteria	Streptosporangiales	Thermomonosporaceae	Actinoallomurus	Bacteria; p__Actinobacteria; c__Actinobacteria; o__Streptosporangiales; f__Thermomonosporaceae; g__Thermomonosporaceae_unclassified; s__Thermomonosporaceae_unclassified;unassigned					0	40	20	0	0.00924855	0.00462428
Otu0968	Bacteria	Proteobacteria	Gammaproteobacteria	Burkholderiales	Comamonadaceae	Comamonadaceae_unclassified	Bacteria; p__Proteobacteria; c__Betaproteobacteria; o__Burkholderiales; f__Comamonadaceae; g__uncultured; s__uncultured_bacterium;human pathogen;animal_parasites_or_symbionts	human pathogen	animal_parasites_or_symbionts			0	20	0	0	0.0138728	0
Otu0969	Bacteria	Actinobacteriota	Actinobacteria	Micrococcales	Micrococcaceae	Micrococcaceae_unclassified	Bacteria; p__Actinobacteria; c__Actinobacteria; o__Micrococcales; f__Micrococcaceae; g__Arthrobacter; s__Arthrobacter_unclassified;unassigned					0	0	60	0	0	0.0138728
Otu0970	Bacteria	Bacteroidota	Bacteroidia	Sphingobacteriales	env.OPS_17	env.OPS_17_ge	Bacteria; p__Bacteroidetes; c__Sphingobacteriia; o__Sphingobacteriales; f__env.OPS_17; g__uncultured_bacterium; s__uncultured_bacterium_unclassified;unassigned					0	60	0	0	0.0138728	0
Otu0971	Bacteria	Actinobacteriota	Actinobacteria	Frankiales	Frankiales_fa		Bacteria; p__Actinobacteria; c__Actinobacteria; o__Frankiales; f__Cryptosporangiaceae; g__Fodinicola; s__uncultured_bacterium;aerobic_chemoheterotrophy	aerobic_chemoheterotrophy				0	20	0	0	0.00462428	0
Otu0972	Bacteria	Bacteroidota	Bacteroidia	Chitinophagales	Chitinophagaceae	Chitinophagaceae_unclassified	Bacteria; p__Bacteroidetes; c__Sphingobacteriia; o__Sphingobacteriales; f__Chitinophagaceae; g__Dinghuibacter; s__uncultured_bacterium;unassigned					20	0	20	0.00462428	0	0.00924855
Otu0973	Bacteria	Proteobacteria	Gammaproteobacteria	Gammaproteobacteria_unclassified	Gammaproteobacteria_unclassified	Gammaproteobacteria_unclassified	Bacteria; p__Proteobacteria; c__Gammaproteobacteria; o__Gammaproteobacteria_unclassified; f__Gammaproteobacteria_unclassified; g__Gammaproteobacteria_unclassified; s__Gammaproteobacteria_unclassified;unassigned					20	0	0	0.0138728	0	0
Otu0975	Bacteria	Deinococcota	Deinococci	Deinococcales	Deinococcaceae	Deinococcus	Bacteria; p__Deinococcus-Thermus; c__Deinococci; o__Deinococcales; f__Deinococcaceae; g__Deinococcus; s__uncultured_bacterium;unassigned					20	0	40	0.00462428	0	0.0138728
Otu0976	Bacteria	Actinobacteriota	Acidimicrobiia	Microtrichales	Microtrichales_unclassified	Microtrichales_unclassified	Bacteria; p__Actinobacteria; c__Acidimicrobiia; o__Acidimicrobiales; f__Acidimicrobiaceae; g__uncultured; s__uncultured_bacterium;unassigned					0	20	20	0	0.00462428	0.00924855
Otu0977	Bacteria	Verrucomicrobiota	Chlamydiae	Chlamydiales	Parachlamydiaceae	Parachlamydiaceae_unclassified	Bacteria; p__Chlamydiae; c__Chlamydiae; o__Chlamydiales; f__Parachlamydiaceae; g__Parachlamydiaceae_unclassified; s__Parachlamydiaceae_unclassified;intracellular_parasites	intracellular_parasites				0	0	40	0	0	0.00924855
Otu0978	Bacteria	Proteobacteria	Alphaproteobacteria	Rhodobacterales	Rhodobacteraceae	Tropicimonas	Bacteria; p__Proteobacteria; c__Alphaproteobacteria; o__Rhodobacterales; f__Rhodobacteraceae; g__uncultured; s__uncultured_soil_bacterium;unassigned					20	0	20	0.00462428	0	0.00924855
Otu0979	Bacteria	Actinobacteriota	Acidimicrobiia	IMCC26256	IMCC26256_fa	IMCC26256_ge	Bacteria; p__Actinobacteria; c__Acidimicrobiia; o__Acidimicrobiales; f__uncultured; g__uncultured_unclassified; s__uncultured_unclassified;unassigned					0	20	20	0	0.00462428	0.00462428
Otu0981	Bacteria	Actinobacteriota	Actinobacteria	Micrococcales	Microbacteriaceae	Yonghaparkia	Bacteria; p__Actinobacteria; c__Actinobacteria; o__Micrococcales; f__Microbacteriaceae; g__Microbacteriaceae_unclassified; s__Microbacteriaceae_unclassified;unassigned					0	0	40	0	0	0.00924855
Otu0982	Bacteria	Chloroflexi	TK10	TK10_or	TK10_fa	TK10_ge	Bacteria; p__Chloroflexi; c__TK10; o__TK10_unclassified; f__TK10_unclassified; g__TK10_unclassified; s__TK10_unclassified;unassigned					0	0	20	0	0	0.00462428
Otu0983	Bacteria	Actinobacteriota	Actinobacteria	Actinobacteria_unclassified	Actinobacteria_unclassified	Actinobacteria_unclassified	Bacteria; p__Actinobacteria; c__Actinobacteria; o__Propionibacteriales; f__Nocardioidaceae; g__Nocardioides; s__Nocardioides_unclassified;aerobic_chemoheterotrophy;aromatic_compound_degradation	aerobic_chemoheterotrophy	aromatic_compound_degradation			0	20	40	0	0.00924855	0.00924855
Otu0984	Bacteria	Actinobacteriota	Actinobacteria	Frankiales	Frankiales_unclassified	Frankiales_unclassified	Bacteria; p__Actinobacteria; c__Actinobacteria; o__Frankiales; f__Frankiales_unclassified; g__Frankiales_unclassified; s__Frankiales_unclassified;unassigned					0	0	20	0	0	0.00924855
Otu0987	Bacteria	Chloroflexi	Chloroflexia	Chloroflexales	Chloroflexales_unclassified	Chloroflexales_unclassified	Bacteria; p__Chloroflexi; c__Chloroflexia; o__Chloroflexales; f__FFCH7168; g__uncultured_bacterium; s__uncultured_bacterium_unclassified;unassigned					20	0	20	0.00462428	0	0.00462428
Otu0988	Bacteria	Bacteroidota	Bacteroidia	Cytophagales	Microscillaceae	Microscillaceae_unclassified	Bacteria; p__Bacteroidetes; c__Cytophagia; o__Cytophagales; f__Cytophagaceae; g__uncultured; s__uncultured_bacterium;unassigned					0	20	20	0	0.00924855	0.00462428
Otu0989	Bacteria	Proteobacteria	Alphaproteobacteria	Rhizobiales	Rhizobiales_unclassified	Rhizobiales_unclassified	Bacteria; p__Proteobacteria; c__Alphaproteobacteria; o__Rhizobiales; f__Rhizobiales_unclassified; g__Rhizobiales_unclassified; s__Rhizobiales_unclassified;unassigned					0	0	20	0	0	0.00462428
Otu0991	Bacteria	Bacteria_unclassified	Bacteria_unclassified	Bacteria_unclassified	Bacteria_unclassified	Bacteria_unclassified	Bacteria; p__Proteobacteria; c__Proteobacteria_unclassified; o__Proteobacteria_unclassified; f__Proteobacteria_unclassified; g__Proteobacteria_unclassified; s__Proteobacteria_unclassified;unassigned					0	20	0	0	0.00462428	0
Otu0993	Bacteria	Deinococcota	Deinococci	Thermales	Thermaceae	Meiothermus	Bacteria; p__Deinococcus-Thermus; c__Deinococci; o__Thermales; f__Thermaceae; g__Meiothermus; s__uncultured_bacterium;unassigned					0	0	20	0	0	0.00462428
Otu0994	Bacteria	Actinobacteriota	Actinobacteria	Frankiales	Geodermatophilaceae	Geodermatophilus	Bacteria; p__Actinobacteria; c__Actinobacteria; o__Frankiales; f__Geodermatophilaceae; g__Geodermatophilus; s__Geodermatophilus_unclassified;manganese_oxidation	manganese_oxidation				0	0	80	0	0	0.0231214
Otu0995	Bacteria	Firmicutes	Clostridia	Clostridiales	Clostridiaceae	Clostridium_sensu_stricto_1	Bacteria; p__Firmicutes; c__Clostridia; o__Clostridiales; f__Clostridiaceae_1; g__Clostridium_sensu_stricto_1; s__Clostridium_sensu_stricto_1_unclassified;nitrogen fixation	nitrogen fixation				0	20	20	0	0.00462428	0.00462428
Otu0996	Bacteria	Myxococcota	Polyangia	Nannocystales	Nannocystaceae	Nannocystis	Bacteria; p__Proteobacteria; c__Deltaproteobacteria; o__Myxococcales; f__Nannocystaceae; g__Nannocystis; s__uncultured_bacterium;unassigned					0	0	20	0	0	0.00924855
Otu0997	Bacteria	Bacteria_unclassified	Bacteria_unclassified	Bacteria_unclassified	Bacteria_unclassified	Bacteria_unclassified	Bacteria; p__Bacteria_unclassified; c__Bacteria_unclassified; o__Bacteria_unclassified; f__Bacteria_unclassified; g__Bacteria_unclassified; s__Bacteria_unclassified;unassigned					40	0	0	0.00924855	0	0
Otu0998	Bacteria	Actinobacteriota	Actinobacteria	Pseudonocardiales	Pseudonocardiaceae	Pseudonocardiaceae_unclassified	Bacteria; p__Actinobacteria; c__Actinobacteria; o__Pseudonocardiales; f__Pseudonocardiaceae; g__Pseudonocardiaceae_unclassified; s__Pseudonocardiaceae_unclassified;unassigned					20	20	0	0.0231214	0.00462428	0
Otu1000	Bacteria	Actinobacteriota	Acidimicrobiia	Microtrichales	Iamiaceae	Iamia	Bacteria; p__Actinobacteria; c__Acidimicrobiia; o__Acidimicrobiales; f__Iamiaceae; g__Iamia; s__uncultured_bacterium;unassigned					20	40	20	0.00924855	0.00924855	0.00462428
Otu1002	Bacteria	Verrucomicrobiota	Verrucomicrobiae	Chthoniobacterales	Chthoniobacteraceae	Chthoniobacter	Bacteria; p__Verrucomicrobia; c__Spartobacteria; o__Chthoniobacterales; f__Chthoniobacteraceae; g__Chthoniobacter; s__uncultured_bacterium;aerobic_chemoheterotrophy	aerobic_chemoheterotrophy				20	40	0	0.00462428	0.00924855	0
Otu1004	Bacteria	Proteobacteria	Gammaproteobacteria	Burkholderiales	Nitrosomonadaceae		Bacteria; p__Proteobacteria; c__Betaproteobacteria; o__Nitrosomonadales; f__Nitrosomonadaceae; g__uncultured; s__uncultured_bacterium;aerobic_ammonia_oxidation;nitrification	aerobic_ammonia_oxidation	nitrification			20	0	20	0.00462428	0	0.00462428
Otu1006	Bacteria	Proteobacteria	Gammaproteobacteria	Enterobacterales	Enterobacterales_unclassified	Enterobacterales_unclassified	Bacteria; p__Proteobacteria; c__Gammaproteobacteria; o__Enterobacteriales; f__Enterobacteriaceae; g__Pantoea; s__Pantoea_unclassified;nitrogen fixation;fermentation;chemoheterotrophy	nitrogen fixation	fermentation	chemoheterotrophy		0	20	0	0	0.00924855	0
Otu1007	Bacteria	Proteobacteria	Gammaproteobacteria	Gammaproteobacteria_unclassified	Gammaproteobacteria_unclassified	Gammaproteobacteria_unclassified	Bacteria; p__Proteobacteria; c__Gammaproteobacteria; o__Gammaproteobacteria_unclassified; f__Gammaproteobacteria_unclassified; g__Gammaproteobacteria_unclassified; s__Gammaproteobacteria_unclassified;unassigned					0	20	20	0	0.00462428	0.00462428
Otu1008	Bacteria	Proteobacteria	Alphaproteobacteria	Acetobacterales	Acetobacteraceae	Acetobacteraceae_unclassified	Bacteria; p__Proteobacteria; c__Alphaproteobacteria; o__Rhodospirillales; f__Acetobacteraceae; g__Acetobacteraceae_unclassified; s__Acetobacteraceae_unclassified;unassigned					0	20	0	0	0.00462428	0
Otu1009	Bacteria	Myxococcota	Polyangia	Haliangiales	Haliangiaceae	Haliangium	Bacteria; p__Proteobacteria; c__Deltaproteobacteria; o__Myxococcales; f__Haliangiaceae; g__Haliangium; s__Haliangium_unclassified;predatory_or_exoparasitic	predatory_or_exoparasitic				0	0	20	0	0	0.00462428
Otu1010	Bacteria	Deinococcota	Deinococci	Thermales	Thermaceae	Thermaceae_unclassified	Bacteria; p__Deinococcus-Thermus; c__Deinococci; o__Thermales; f__Thermaceae; g__Meiothermus; s__Meiothermus_unclassified;unassigned					20	0	0	0.00462428	0	0
Otu1011	Bacteria	Cyanobacteria	Cyanobacteriia	Cyanobacteriia_unclassified	Cyanobacteriia_unclassified	Cyanobacteriia_unclassified	Bacteria; p__Cyanobacteria; c__Melainabacteria; o__Obscuribacterales; f__uncultured_bacterium; g__uncultured_bacterium_unclassified; s__uncultured_bacterium_unclassified;cyanobacteria or phototrophy	cyanobacteria or phototrophy				0	0	20	0	0	0.00462428
Otu1012	Bacteria	Acidobacteriota	Acidobacteriae	Bryobacterales	Bryobacteraceae	Bryobacter	Bacteria; p__Acidobacteria; c__Solibacteres; o__Solibacterales; f__Solibacteraceae_|Subgroup_3|; g__Bryobacter; s__Bryobacter_unclassified;aerobic_chemoheterotrophy	aerobic_chemoheterotrophy				0	0	20	0	0	0.00462428
Otu1014	Bacteria	Chloroflexi	Chloroflexia	Chloroflexales	Chloroflexales_unclassified	Chloroflexales_unclassified	Bacteria; p__Chloroflexi; c__Chloroflexia; o__Chloroflexales; f__Roseiflexaceae; g__Roseiflexus; s__Roseiflexus_unclassified;unassigned					20	0	20	0.0184971	0	0.00462428
Otu1015	Bacteria	Bacteroidota	Bacteroidia	Cytophagales	Cytophagales_unclassified	Cytophagales_unclassified	Bacteria; p__Bacteroidetes; c__Cytophagia; o__Cytophagales; f__Cytophagaceae; g__Cytophagaceae_unclassified; s__Cytophagaceae_unclassified;unassigned					0	0	20	0	0	0.0138728
Otu1016	Bacteria	Myxococcota	Myxococcia	Myxococcales	Anaeromyxobacteraceae	Anaeromyxobacter	Bacteria; p__Proteobacteria; c__Deltaproteobacteria; o__Myxococcales; f__Archangiaceae; g__Anaeromyxobacter; s__uncultured_bacterium;unassigned					0	20	0	0	0.00924855	0
Otu1017	Bacteria	Bacteroidota	Bacteroidia	Flavobacteriales	Flavobacteriaceae	Flavobacteriaceae_unclassified	Bacteria; p__Bacteroidetes; c__Flavobacteriia; o__Flavobacteriales; f__Flavobacteriaceae; g__Flavobacterium; s__Flavobacterium_unclassified;aerobic_chemoheterotrophy	aerobic_chemoheterotrophy				0	20	20	0	0.00462428	0.00924855
Otu1019	Bacteria	Proteobacteria	Alphaproteobacteria	Alphaproteobacteria_unclassified	Alphaproteobacteria_unclassified	Alphaproteobacteria_unclassified	Bacteria; p__Proteobacteria; c__Alphaproteobacteria; o__Rickettsiales; f__SM2D12; g__unidentified_marine_bacterioplankton; s__unidentified_marine_bacterioplankton_unclassified;intracellular_parasites	intracellular_parasites				0	0	40	0	0	0.0184971
Otu1020	Bacteria	Chloroflexi	Chloroflexia	Chloroflexales	Roseiflexaceae	Kouleothrix	Bacteria; p__Chloroflexi; c__Chloroflexia; o__Chloroflexales; f__Roseiflexaceae; g__Roseiflexus; s__uncultured_bacterium;unassigned					20	0	20	0.00924855	0	0.00462428
Otu1021	Bacteria	Verrucomicrobiota	Chlamydiae	Chlamydiales			Bacteria; p__Chlamydiae; c__Chlamydiae; o__Chlamydiales; f__cvE6; g__uncultured_bacterium; s__uncultured_bacterium_unclassified;intracellular_parasites	intracellular_parasites				0	20	20	0	0.00462428	0.00462428
Otu1023	Bacteria	Acidobacteriota	Thermoanaerobaculia	Thermoanaerobaculales	Thermoanaerobaculaceae	Subgroup_10	Bacteria; p__Acidobacteria; c__Holophagae; o__Subgroup_10; f__ABS-19; g__uncultured_bacterium; s__uncultured_bacterium_unclassified;unassigned					0	0	20	0	0	0.00924855
Otu1024	Bacteria	Proteobacteria	Alphaproteobacteria	Acetobacterales	Acetobacteraceae	Acetobacteraceae_unclassified	Bacteria; p__Proteobacteria; c__Alphaproteobacteria; o__Rhodospirillales; f__Acetobacteraceae; g__Roseomonas; s__Roseomonas_unclassified;human pathogen;animal_parasites_or_symbionts;ureolysis	human pathogen	animal_parasites_or_symbionts	ureolysis		0	40	0	0	0.00924855	0
Otu1025	Bacteria	Proteobacteria	Alphaproteobacteria	Acetobacterales	Acetobacteraceae	Craurococcus-Caldovatus	Bacteria; p__Proteobacteria; c__Alphaproteobacteria; o__Rhodospirillales; f__Acetobacteraceae; g__Craurococcus; s__Craurococcus_unclassified;nitrate_reduction;photoheterotrophy;cyanobacteria or phototrophy	nitrate_reduction	photoheterotrophy	cyanobacteria or phototrophy		20	20	20	0.00924855	0.00462428	0.00462428
Otu1027	Bacteria	Actinobacteriota	Thermoleophilia	Thermoleophilia_unclassified	Thermoleophilia_unclassified	Thermoleophilia_unclassified	Bacteria; p__Actinobacteria; c__Thermoleophilia; o__Gaiellales; f__uncultured; g__uncultured_unclassified; s__uncultured_unclassified;unassigned					0	0	20	0	0	0.00462428
Otu1028	Bacteria	Bacteria_unclassified	Bacteria_unclassified	Bacteria_unclassified	Bacteria_unclassified	Bacteria_unclassified	Bacteria; p__Proteobacteria; c__Deltaproteobacteria; o__Myxococcales; f__Polyangiaceae; g__Polyangiaceae_unclassified; s__Polyangiaceae_unclassified;unassigned					0	0	40	0	0	0.0184971
Otu1029	Bacteria	Actinobacteriota	Actinobacteria	Actinobacteria_unclassified	Actinobacteria_unclassified	Actinobacteria_unclassified	Bacteria; p__Actinobacteria; c__Actinobacteria; o__Frankiales; f__Cryptosporangiaceae; g__Cryptosporangium; s__Cryptosporangium_mongoliense;aerobic_chemoheterotrophy	aerobic_chemoheterotrophy				0	20	0	0	0.00462428	0
Otu1030	Bacteria	Bacteroidota	Bacteroidia	Cytophagales	Spirosomaceae	Spirosomaceae_unclassified	Bacteria; p__Bacteroidetes; c__Cytophagia; o__Cytophagales; f__Cytophagaceae; g__Spirosoma; s__uncultured_bacterium;unassigned					20	20	0	0.00462428	0.00924855	0
Otu1031	Bacteria	Proteobacteria	Alphaproteobacteria	Rhizobiales	Xanthobacteraceae	Pseudolabrys	Bacteria; p__Proteobacteria; c__Alphaproteobacteria; o__Rhizobiales; f__Xanthobacteraceae; g__Xanthobacteraceae_unclassified; s__Xanthobacteraceae_unclassified;unassigned					0	0	20	0	0	0.00924855
Otu1032	Bacteria	Firmicutes	Clostridia	Clostridiales	Clostridiaceae	Clostridium_sensu_stricto_1	Bacteria; p__Firmicutes; c__Clostridia; o__Clostridiales; f__Clostridiaceae_1; g__Clostridium_sensu_stricto_1; s__uncultured_bacterium;nitrogen fixation	nitrogen fixation				0	20	0	0	0.00924855	0
Otu1033	Bacteria	Proteobacteria	Gammaproteobacteria	Gammaproteobacteria_Incertae_Sedis	Unknown_Family	Candidatus_Ovatusbacter	Bacteria; p__Proteobacteria; c__Gammaproteobacteria; o__HTA4; f__uncultured_proteobacterium; g__uncultured_proteobacterium_unclassified; s__uncultured_proteobacterium_unclassified;unassigned					0	20	0	0	0.00462428	0
Otu1034	Bacteria	Proteobacteria	Gammaproteobacteria	Burkholderiales	Comamonadaceae	Ramlibacter	Bacteria; p__Proteobacteria; c__Betaproteobacteria; o__Burkholderiales; f__Comamonadaceae; g__Ramlibacter; s__uncultured_bacterium;human pathogen;animal_parasites_or_symbionts	human pathogen	animal_parasites_or_symbionts			0	0	40	0	0	0.0138728
Otu1035	Bacteria	Bacteroidota	Bacteroidia	Cytophagales	Cytophagaceae	Cytophaga	Bacteria; p__Bacteroidetes; c__Cytophagia; o__Cytophagales; f__Cytophagaceae; g__Cytophaga; s__uncultured_bacterium;cellulolysis;aerobic_chemoheterotrophy	cellulolysis	aerobic_chemoheterotrophy			0	20	0	0	0.00462428	0
Otu1036	Bacteria	Chloroflexi	Anaerolineae	RBG-13-54-9	RBG-13-54-9_fa	RBG-13-54-9_ge	Bacteria; p__Chloroflexi; c__SBR2076; o__uncultured_bacterium; f__uncultured_bacterium_unclassified; g__uncultured_bacterium_unclassified; s__uncultured_bacterium_unclassified;unassigned					0	20	0	0	0.00462428	0
Otu1037	Bacteria	Proteobacteria	Alphaproteobacteria	Rhizobiales	Beijerinckiaceae	Methylobacterium-Methylorubrum	Bacteria; p__Proteobacteria; c__Alphaproteobacteria; o__Rhizobiales; f__Methylobacteriaceae; g__Methylobacterium; s__Methylobacterium_unclassified;methane metabolism;nitrogen fixation;ureolysis	methane metabolism	nitrogen fixation	ureolysis		0	0	20	0	0	0.00462428
Otu1038	Bacteria	Bacteria_unclassified	Bacteria_unclassified	Bacteria_unclassified	Bacteria_unclassified	Bacteria_unclassified	Bacteria; p__Proteobacteria; c__Deltaproteobacteria; o__Deltaproteobacteria_unclassified; f__Deltaproteobacteria_unclassified; g__Deltaproteobacteria_unclassified; s__Deltaproteobacteria_unclassified;unassigned					0	40	0	0	0.00924855	0
Otu1039	Unclassified	Unclassified	Unclassified	Unclassified	Unclassified	Unclassified	Bacteria; p__Bacteria_unclassified; c__Bacteria_unclassified; o__Bacteria_unclassified; f__Bacteria_unclassified; g__Bacteria_unclassified; s__Bacteria_unclassified;unassigned					0	20	0	0	0.00924855	0
Otu1041	Bacteria	Actinobacteriota	Acidimicrobiia	Microtrichales	Microtrichales_unclassified	Microtrichales_unclassified	Bacteria; p__Actinobacteria; c__Acidimicrobiia; o__Acidimicrobiales; f__Acidimicrobiales_Incertae_Sedis; g__Candidatus_Microthrix; s__uncultured_bacterium;unassigned					0	20	40	0	0.00924855	0.00924855
Otu1042	Bacteria	Proteobacteria	Alphaproteobacteria	Rhizobiales	Rhizobiaceae	Allorhizobium-Neorhizobium-Pararhizobium-Rhizobium	Bacteria; p__Proteobacteria; c__Alphaproteobacteria; o__Rhizobiales; f__Rhizobiaceae; g__Rhizobium; s__Rhizobium_unclassified;nitrogen fixation	nitrogen fixation				0	20	20	0	0.00462428	0.00924855
Otu1043	Bacteria	Bacteroidota	Bacteroidia	Cytophagales	Cytophagales_unclassified	Cytophagales_unclassified	Bacteria; p__Bacteroidetes; c__Cytophagia; o__Cytophagales; f__Cytophagaceae; g__uncultured; s__uncultured_bacterium;unassigned					20	0	20	0.00462428	0	0.00462428
Otu1044	Bacteria	Proteobacteria	Alphaproteobacteria	Rhizobiales	Hyphomicrobiaceae	uncultured	Bacteria; p__Proteobacteria; c__Alphaproteobacteria; o__Rhizobiales; f__Hyphomicrobiaceae; g__Hyphomicrobiaceae_unclassified; s__Hyphomicrobiaceae_unclassified;unassigned					0	0	40	0	0	0.0138728
Otu1046	Bacteria	Actinobacteriota	Actinobacteria	Micrococcales	Microbacteriaceae	Microbacteriaceae_unclassified	Bacteria; p__Actinobacteria; c__Actinobacteria; o__Micrococcales; f__Microbacteriaceae; g__Agromyces; s__uncultured_Agromyces_sp.;aerobic_chemoheterotrophy	aerobic_chemoheterotrophy				0	0	20	0	0	0.00462428
Otu1047	Bacteria	Proteobacteria	Alphaproteobacteria	Azospirillales	Azospirillaceae	Azospirillum	Bacteria; p__Proteobacteria; c__Alphaproteobacteria; o__Rhodospirillales; f__Rhodospirillaceae; g__Azospirillum; s__Azospirillum_unclassified;nitrogen fixation;aerobic_chemoheterotrophy;ureolysis	nitrogen fixation	aerobic_chemoheterotrophy	ureolysis		0	20	0	0	0.00462428	0
Otu1048	Bacteria	Proteobacteria	Alphaproteobacteria	Rhizobiales	Xanthobacteraceae	Ancylobacter	Bacteria; p__Proteobacteria; c__Alphaproteobacteria; o__Rhizobiales; f__Xanthobacteraceae; g__Ancylobacter; s__Bosea_sp._117;unassigned					0	40	0	0	0.00924855	0
Otu1049	Bacteria	Proteobacteria	Gammaproteobacteria	Burkholderiales	SC-I-84	SC-I-84_ge	Bacteria; p__Proteobacteria; c__Betaproteobacteria; o__SC-I-84; f__uncultured_soil_bacterium; g__uncultured_soil_bacterium_unclassified; s__uncultured_soil_bacterium_unclassified;unassigned					0	0	20	0	0	0.00462428
Otu1050	Bacteria	Bacteroidota	Bacteroidia	Chitinophagales	Saprospiraceae	uncultured	Bacteria; p__Bacteroidetes; c__Sphingobacteriia; o__Sphingobacteriales; f__Saprospiraceae; g__uncultured; s__uncultured_bacterium;unassigned					0	20	0	0	0.00462428	0
Otu1051	Bacteria	Proteobacteria	Gammaproteobacteria	Methylococcales	Methylomonadaceae	Methyloglobulus	Bacteria; p__Proteobacteria; c__Gammaproteobacteria; o__Methylococcales; f__Methylococcaceae; g__Methylococcaceae_unclassified; s__Methylococcaceae_unclassified;methane metabolism;hydrocarbon_degradation;chemoheterotrophy	methane metabolism	hydrocarbon_degradation	chemoheterotrophy		0	20	0	0	0.00462428	0
Otu1053	Bacteria	Bacteroidota	Bacteroidia	Chitinophagales	Saprospiraceae	uncultured	Bacteria; p__Bacteroidetes; c__Sphingobacteriia; o__Sphingobacteriales; f__Saprospiraceae; g__uncultured; s__uncultured_bacterium;unassigned					0	40	0	0	0.00924855	0
Otu1054	Bacteria	Proteobacteria	Gammaproteobacteria	Burkholderiales	Burkholderiales_unclassified	Burkholderiales_unclassified	Bacteria; p__Proteobacteria; c__Betaproteobacteria; o__Betaproteobacteria_unclassified; f__Betaproteobacteria_unclassified; g__Betaproteobacteria_unclassified; s__Betaproteobacteria_unclassified;unassigned					0	0	20	0	0	0.00924855
Otu1055	Bacteria	Bacteroidota	Bacteroidia	Chitinophagales	Chitinophagaceae	Flavisolibacter	Bacteria; p__Bacteroidetes; c__Sphingobacteriia; o__Sphingobacteriales; f__Chitinophagaceae; g__Flavisolibacter; s__uncultured_bacterium;unassigned					20	0	20	0.00924855	0	0.00462428
Otu1056	Bacteria	Bacteria_unclassified	Bacteria_unclassified	Bacteria_unclassified	Bacteria_unclassified	Bacteria_unclassified	Bacteria; p__Proteobacteria; c__Deltaproteobacteria; o__SAR324_clade|Marine_group_B|; f__uncultured_bacterium; g__uncultured_bacterium_unclassified; s__uncultured_bacterium_unclassified;unassigned					0	0	20	0	0	0.00462428
Otu1057	Bacteria	Bacteroidota	Bacteroidia	Cytophagales	Microscillaceae	Hassallia	Bacteria; p__Bacteroidetes; c__Cytophagia; o__Cytophagales; f__Cytophagaceae; g__uncultured; s__uncultured_bacterium;unassigned					0	20	0	0	0.00462428	0
Otu1058	Bacteria	Actinobacteriota	Actinobacteria	Micrococcales	Cellulomonadaceae	Cellulomonas	Bacteria; p__Actinobacteria; c__Actinobacteria; o__Micrococcales; f__Cellulomonadaceae; g__Cellulomonas; s__uncultured_bacterium;fermentation;aerobic_chemoheterotrophy	fermentation	aerobic_chemoheterotrophy			0	20	0	0	0.00462428	0
Otu1059	Bacteria	Actinobacteriota	Acidimicrobiia	Microtrichales	Ilumatobacteraceae	Ilumatobacteraceae_unclassified	Bacteria; p__Actinobacteria; c__Acidimicrobiia; o__Acidimicrobiales; f__Acidimicrobiaceae; g__Acidimicrobiaceae_unclassified; s__Acidimicrobiaceae_unclassified;unassigned					0	20	20	0	0.00462428	0.00462428
Otu1061	Bacteria	Proteobacteria	Alphaproteobacteria	Alphaproteobacteria_unclassified	Alphaproteobacteria_unclassified	Alphaproteobacteria_unclassified	Bacteria; p__Proteobacteria; c__Alphaproteobacteria; o__Alphaproteobacteria_unclassified; f__Alphaproteobacteria_unclassified; g__Alphaproteobacteria_unclassified; s__Alphaproteobacteria_unclassified;unassigned					0	20	0	0	0.00462428	0
Otu1063	Bacteria	Proteobacteria	Alphaproteobacteria	Caulobacterales	Caulobacteraceae	Brevundimonas	Bacteria; p__Proteobacteria; c__Alphaproteobacteria; o__Caulobacterales; f__Caulobacteraceae; g__Brevundimonas; s__Brevundimonas_unclassified;unassigned					0	20	40	0	0.00462428	0.0138728
Otu1064	Bacteria	Bacteroidota	Bacteroidia	Bacteroidia_unclassified	Bacteroidia_unclassified	Bacteroidia_unclassified	Bacteria; p__Bacteroidetes; c__Sphingobacteriia; o__Sphingobacteriales; f__Saprospiraceae; g__uncultured; s__uncultured_unclassified;unassigned					20	0	40	0.00462428	0	0.00924855
Otu1066	Bacteria	Actinobacteriota	Acidimicrobiia	Microtrichales	Ilumatobacteraceae	uncultured	Bacteria; p__Actinobacteria; c__Acidimicrobiia; o__Acidimicrobiales; f__Acidimicrobiaceae; g__uncultured; s__uncultured_bacterium;unassigned					20	40	0	0.00462428	0.00924855	0
Otu1067	Bacteria	Bacteria_unclassified	Bacteria_unclassified	Bacteria_unclassified	Bacteria_unclassified	Bacteria_unclassified	Bacteria; p__Bacteria_unclassified; c__Bacteria_unclassified; o__Bacteria_unclassified; f__Bacteria_unclassified; g__Bacteria_unclassified; s__Bacteria_unclassified;unassigned					0	20	0	0	0.00462428	0
Otu1068	Bacteria	Proteobacteria	Gammaproteobacteria	Burkholderiales	Burkholderiaceae	Polynucleobacter	Bacteria; p__Proteobacteria; c__Betaproteobacteria; o__Burkholderiales; f__Burkholderiaceae; g__Polynucleobacter; s__uncultured_beta_proteobacterium;unassigned					20	0	20	0.00462428	0	0.00462428
Otu1070	Bacteria	Proteobacteria	Gammaproteobacteria	Burkholderiales	Comamonadaceae	Comamonadaceae_unclassified	Bacteria; p__Proteobacteria; c__Betaproteobacteria; o__Burkholderiales; f__Burkholderiales_Incertae_Sedis; g__Thiomonas; s__uncultured_beta_proteobacterium;unassigned					0	0	20	0	0	0.00924855
Otu1071	Bacteria	Bacteroidota	Bacteroidia	Chitinophagales	Chitinophagaceae	Chitinophagaceae_unclassified	Bacteria; p__Bacteroidetes; c__Sphingobacteriia; o__Sphingobacteriales; f__Chitinophagaceae; g__Chitinophagaceae_unclassified; s__Chitinophagaceae_unclassified;unassigned					20	0	0	0.00462428	0	0
Otu1072	Bacteria	Bacteroidota	Bacteroidia	Sphingobacteriales	Sphingobacteriaceae	Sphingobacteriaceae_unclassified	Bacteria; p__Bacteroidetes; c__Sphingobacteriia; o__Sphingobacteriales; f__Sphingobacteriaceae; g__Sphingobacteriaceae_unclassified; s__Sphingobacteriaceae_unclassified;unassigned					0	20	0	0	0.00462428	0
Otu1073	Bacteria	Proteobacteria	Alphaproteobacteria	Rhizobiales	Xanthobacteraceae	Xanthobacteraceae_ge	Bacteria; p__Proteobacteria; c__Alphaproteobacteria; o__Rhizobiales; f__Methylobacteriaceae; g__uncultured; s__uncultured_bacterium;unassigned					0	20	0	0	0.0184971	0
Otu1074	Bacteria	Bacteroidota	Bacteroidia	Chitinophagales	Chitinophagaceae	Chitinophagaceae_unclassified	Bacteria; p__Bacteroidetes; c__Sphingobacteriia; o__Sphingobacteriales; f__Chitinophagaceae; g__Chitinophagaceae_unclassified; s__Chitinophagaceae_unclassified;unassigned					20	20	20	0.00462428	0.00924855	0.00462428
Otu1075	Bacteria	Actinobacteriota	Thermoleophilia	Gaiellales	uncultured	uncultured_ge	Bacteria; p__Actinobacteria; c__Thermoleophilia; o__Gaiellales; f__uncultured; g__uncultured_Solirubrobacter_sp.; s__uncultured_Solirubrobacter_sp._unclassified;unassigned					0	20	20	0	0.00462428	0.00462428
Otu1076	Unclassified	Unclassified	Unclassified	Unclassified	Unclassified	Unclassified	Bacteria; p__Bacteria_unclassified; c__Bacteria_unclassified; o__Bacteria_unclassified; f__Bacteria_unclassified; g__Bacteria_unclassified; s__Bacteria_unclassified;unassigned					0	40	20	0	0.00924855	0.00462428
Otu1077	Bacteria	Deinococcota	Deinococci	Deinococcales	Deinococcaceae	Deinococcaceae_unclassified	Bacteria; p__Deinococcus-Thermus; c__Deinococci; o__Deinococcales; f__Deinococcaceae; g__uncultured; s__uncultured_bacterium;unassigned					0	0	20	0	0	0.00462428
Otu1078	Bacteria	Patescibacteria	Parcubacteria	Parcubacteria_or	Parcubacteria_fa	Parcubacteria_ge	Bacteria; p__Bacteria_unclassified; c__Bacteria_unclassified; o__Bacteria_unclassified; f__Bacteria_unclassified; g__Bacteria_unclassified; s__Bacteria_unclassified;unassigned					0	40	0	0	0.0138728	0
Otu1079	Bacteria	Proteobacteria	Gammaproteobacteria	Enterobacterales	Enterobacterales_unclassified	Enterobacterales_unclassified	Bacteria; p__Proteobacteria; c__Gammaproteobacteria; o__Enterobacteriales; f__Enterobacteriaceae; g__Pantoea; s__Pantoea_unclassified;nitrogen fixation;fermentation;chemoheterotrophy	nitrogen fixation	fermentation	chemoheterotrophy		0	20	0	0	0.0184971	0
Otu1082	Bacteria	Proteobacteria	Gammaproteobacteria	Burkholderiales	Sutterellaceae	AAP99	Bacteria; p__Proteobacteria; c__Betaproteobacteria; o__Rhodocyclales; f__Rhodocyclaceae; g__uncultured; s__uncultured_unclassified;unassigned					0	40	0	0	0.0138728	0
Otu1084	Bacteria	Bacteroidota	Bacteroidia	Chitinophagales	Chitinophagaceae	Chitinophagaceae_unclassified	Bacteria; p__Bacteroidetes; c__Sphingobacteriia; o__Sphingobacteriales; f__Chitinophagaceae; g__Parafilimonas; s__uncultured_bacterium;unassigned					0	40	20	0	0.00924855	0.00462428
Otu1085	Bacteria	Proteobacteria	Alphaproteobacteria	Rhodobacterales	Rhodobacteraceae	Paracoccus	Bacteria; p__Proteobacteria; c__Alphaproteobacteria; o__Rhodobacterales; f__Rhodobacteraceae; g__Paracoccus; s__Paracoccus_unclassified;multifunction	multifunction				0	0	20	0	0	0.00462428
Otu1087	Bacteria	Bacteroidota	Bacteroidia	Flavobacteriales	Flavobacteriaceae	Flavobacterium	Bacteria; p__Bacteroidetes; c__Flavobacteriia; o__Flavobacteriales; f__Flavobacteriaceae; g__Flavobacterium; s__Flavobacterium_unclassified;aerobic_chemoheterotrophy	aerobic_chemoheterotrophy				0	0	20	0	0	0.00462428
Otu1088	Bacteria	Proteobacteria	Alphaproteobacteria	Holosporales	Holosporaceae	uncultured	Bacteria; p__Proteobacteria; c__Alphaproteobacteria; o__Rickettsiales; f__Holosporaceae; g__uncultured; s__uncultured_bacterium;intracellular_parasites	intracellular_parasites				0	40	20	0	0.00924855	0.00462428
Otu1089	Bacteria	Actinobacteriota	Coriobacteriia	Coriobacteriia_unclassified	Coriobacteriia_unclassified	Coriobacteriia_unclassified	Bacteria; p__Actinobacteria; c__Coriobacteriia; o__Coriobacteriales; f__Coriobacteriaceae; g__uncultured; s__uncultured_unclassified;unassigned					0	0	20	0	0	0.00462428
Otu1091	Bacteria	Bacteroidota	Bacteroidia	Chitinophagales	Chitinophagaceae	Chitinophagaceae_unclassified	Bacteria; p__Bacteroidetes; c__Sphingobacteriia; o__Sphingobacteriales; f__Chitinophagaceae; g__Chitinophagaceae_unclassified; s__Chitinophagaceae_unclassified;unassigned					0	20	0	0	0.00462428	0
Otu1092	Bacteria	Deinococcota	Deinococci	Thermales	Thermaceae	Meiothermus	Bacteria; p__Deinococcus-Thermus; c__Deinococci; o__Thermales; f__Thermaceae; g__Meiothermus; s__uncultured_bacterium;unassigned					20	0	0	0.0231214	0	0
Otu1093	Bacteria	Proteobacteria	Alphaproteobacteria	Sphingomonadales	Sphingomonadaceae	Sphingomonadaceae_unclassified	Bacteria; p__Proteobacteria; c__Alphaproteobacteria; o__Sphingomonadales; f__Sphingomonadales_unclassified; g__Sphingomonadales_unclassified; s__Sphingomonadales_unclassified;aerobic_chemoheterotrophy	aerobic_chemoheterotrophy				0	0	20	0	0	0.00924855
Otu1094	Bacteria	Proteobacteria	Alphaproteobacteria	Dongiales	Dongiaceae	Dongia	Bacteria; p__Proteobacteria; c__Alphaproteobacteria; o__Rhodospirillales; f__Rhodospirillaceae; g__Dongia; s__uncultured_bacterium;unassigned					0	20	0	0	0.00462428	0
Otu1096	Bacteria	Chloroflexi	Chloroflexia	Chloroflexales	Chloroflexales_unclassified	Chloroflexales_unclassified	Bacteria; p__Chloroflexi; c__Chloroflexia; o__Chloroflexales; f__Roseiflexaceae; g__Roseiflexus; s__Roseiflexus_unclassified;unassigned					20	0	0	0.00924855	0	0
Otu1097	Bacteria	Firmicutes	Bacilli	Lactobacillales	Lactobacillales_unclassified	Lactobacillales_unclassified	Bacteria; p__Firmicutes; c__Bacilli; o__Lactobacillales; f__Enterococcaceae; g__Enterococcus; s__Enterococcus_unclassified;fermentation;chemoheterotrophy	fermentation	chemoheterotrophy			0	40	0	0	0.0184971	0
Otu1098	Bacteria	Myxococcota	Myxococcia	Myxococcales	Anaeromyxobacteraceae	Anaeromyxobacter	Bacteria; p__Proteobacteria; c__Deltaproteobacteria; o__Myxococcales; f__Archangiaceae; g__Anaeromyxobacter; s__uncultured_soil_bacterium;unassigned					0	0	40	0	0	0.00924855
Otu1099	Bacteria	Actinobacteriota	Thermoleophilia	Solirubrobacterales	67-14	67-14_ge	Bacteria; p__Actinobacteria; c__Thermoleophilia; o__Solirubrobacterales; f__Elev-16S-1332; g__Elev-16S-1332_unclassified; s__Elev-16S-1332_unclassified;unassigned					20	0	20	0.00462428	0	0.00462428
Otu1100	Bacteria	Proteobacteria	Gammaproteobacteria	R7C24	R7C24_fa	R7C24_ge	Bacteria; p__Proteobacteria; c__Gammaproteobacteria; o__Xanthomonadales; f__uncultured; g__uncultured_unclassified; s__uncultured_unclassified;unassigned					20	20	0	0.00462428	0.00462428	0
Otu1101	Bacteria	Proteobacteria	Alphaproteobacteria	Rhodobacterales	Rhodobacteraceae	Rhodobacteraceae_unclassified	Bacteria; p__Proteobacteria; c__Alphaproteobacteria; o__Rhodobacterales; f__Rhodobacteraceae; g__Tabrizicola; s__uncultured_bacterium;unassigned					20	0	20	0.00462428	0	0.00462428
Otu1102	Bacteria	Proteobacteria	Alphaproteobacteria	Acetobacterales	Acetobacteraceae	Roseomonas	Bacteria; p__Proteobacteria; c__Alphaproteobacteria; o__Rhodospirillales; f__Acetobacteraceae; g__Roseomonas; s__Roseomonas_unclassified;human pathogen;animal_parasites_or_symbionts;ureolysis	human pathogen	animal_parasites_or_symbionts	ureolysis		0	20	40	0	0.00462428	0.0138728
Otu1103	Bacteria	Proteobacteria	Gammaproteobacteria	Gammaproteobacteria_Incertae_Sedis	Unknown_Family	Candidatus_Berkiella	Bacteria; p__Proteobacteria; c__Gammaproteobacteria; o__HTA4; f__uncultured_bacterium; g__uncultured_bacterium_unclassified; s__uncultured_bacterium_unclassified;unassigned					0	0	20	0	0	0.00462428
Otu1105	Bacteria	Actinobacteriota	Actinobacteria	Frankiales	Acidothermaceae	Acidothermus	Bacteria; p__Actinobacteria; c__Actinobacteria; o__Frankiales; f__Acidothermaceae; g__Acidothermus; s__Acidothermus_unclassified;cellulolysis;aerobic_chemoheterotrophy	cellulolysis	aerobic_chemoheterotrophy			20	20	20	0.00462428	0.00462428	0.00924855
Otu1106	Bacteria	Actinobacteriota	Actinobacteria	Frankiales	Acidothermaceae	Acidothermus	Bacteria; p__Actinobacteria; c__Actinobacteria; o__Frankiales; f__Acidothermaceae; g__Acidothermus; s__uncultured_bacterium;cellulolysis;aerobic_chemoheterotrophy	cellulolysis	aerobic_chemoheterotrophy			20	0	20	0.00462428	0	0.00462428
Otu1107	Bacteria	Actinobacteriota	Actinobacteria	Catenulisporales	Catenulisporaceae	Catenulispora	Bacteria; p__Actinobacteria; c__Actinobacteria; o__Catenulisporales; f__Catenulisporaceae; g__Catenulispora; s__Catenulispora_unclassified;unassigned					40	0	0	0.00924855	0	0
Otu1108	Bacteria	Proteobacteria	Gammaproteobacteria	Xanthomonadales	Rhodanobacteraceae	Rhodanobacteraceae_unclassified	Bacteria; p__Proteobacteria; c__Gammaproteobacteria; o__Xanthomonadales; f__Xanthomonadaceae; g__Dokdonella; s__uncultured_bacterium;unassigned					0	20	0	0	0.00462428	0
Otu1109	Bacteria	Proteobacteria	Gammaproteobacteria	Burkholderiales	Burkholderiales_unclassified	Burkholderiales_unclassified	Bacteria; p__Proteobacteria; c__Betaproteobacteria; o__Burkholderiales; f__Oxalobacteraceae; g__Oxalobacteraceae_unclassified; s__Oxalobacteraceae_unclassified;unassigned					0	20	20	0	0.00924855	0.00462428
Otu1110	Bacteria	Proteobacteria	Gammaproteobacteria	Burkholderiales	Alcaligenaceae	Alcaligenaceae_unclassified	Bacteria; p__Proteobacteria; c__Betaproteobacteria; o__Burkholderiales; f__Alcaligenaceae; g__Alcaligenaceae_unclassified; s__Alcaligenaceae_unclassified;unassigned					0	20	40	0	0.00462428	0.0138728
Otu1111	Bacteria	Firmicutes	Clostridia	Lachnospirales	Lachnospiraceae	Lachnospiraceae_unclassified	Bacteria; p__Firmicutes; c__Clostridia; o__Clostridiales; f__Lachnospiraceae; g__Mobilitalea; s__uncultured_bacterium;unassigned					0	20	0	0	0.00462428	0
Otu1114	Bacteria	Proteobacteria	Gammaproteobacteria	Gammaproteobacteria_Incertae_Sedis	Unknown_Family	Candidatus_Berkiella	Bacteria; p__Proteobacteria; c__Gammaproteobacteria; o__HTA4; f__uncultured_bacterium; g__uncultured_bacterium_unclassified; s__uncultured_bacterium_unclassified;unassigned					0	20	0	0	0.00924855	0
Otu1115	Bacteria	Proteobacteria	Alphaproteobacteria	Rhizobiales	Rhizobiales_unclassified	Rhizobiales_unclassified	Bacteria; p__Proteobacteria; c__Alphaproteobacteria; o__Rhizobiales; f__Hyphomicrobiaceae; g__Hyphomicrobium; s__Hyphomicrobium_unclassified;aerobic_chemoheterotrophy	aerobic_chemoheterotrophy				0	0	40	0	0	0.00924855
Otu1116	Bacteria	Proteobacteria	Alphaproteobacteria	Rhizobiales	Hyphomicrobiaceae	Hyphomicrobium	Bacteria; p__Proteobacteria; c__Alphaproteobacteria; o__Rhizobiales; f__Hyphomicrobiaceae; g__Hyphomicrobium; s__uncultured_bacterium;aerobic_chemoheterotrophy	aerobic_chemoheterotrophy				0	0	20	0	0	0.00924855
Otu1117	Bacteria	Actinobacteriota	Actinobacteria	Micromonosporales	Micromonosporaceae	Micromonosporaceae_unclassified	Bacteria; p__Actinobacteria; c__Actinobacteria; o__Micromonosporales; f__Micromonosporaceae; g__Actinoplanes; s__Actinoplanes_unclassified;aerobic_chemoheterotrophy	aerobic_chemoheterotrophy				0	20	20	0	0.00462428	0.00462428
Otu1118	Bacteria	Bacteria_unclassified	Bacteria_unclassified	Bacteria_unclassified	Bacteria_unclassified	Bacteria_unclassified	Bacteria; p__Proteobacteria; c__Gammaproteobacteria; o__Gammaproteobacteria_unclassified; f__Gammaproteobacteria_unclassified; g__Gammaproteobacteria_unclassified; s__Gammaproteobacteria_unclassified;unassigned					20	0	0	0.0138728	0	0
Otu1119	Bacteria	Chloroflexi	Chloroflexia	Chloroflexia_unclassified	Chloroflexia_unclassified	Chloroflexia_unclassified	Bacteria; p__Chloroflexi; c__Chloroflexia; o__Chloroflexales; f__Roseiflexaceae; g__Roseiflexus; s__Roseiflexus_unclassified;unassigned					0	20	0	0	0.00462428	0
Otu1120	Bacteria	Proteobacteria	Gammaproteobacteria	Burkholderiales	Comamonadaceae	Comamonadaceae_unclassified	Bacteria; p__Proteobacteria; c__Betaproteobacteria; o__Burkholderiales; f__Comamonadaceae; g__Comamonadaceae_unclassified; s__Comamonadaceae_unclassified;unassigned					0	0	20	0	0	0.00462428
Otu1121	Bacteria	Proteobacteria	Gammaproteobacteria	Methylococcales	Methylococcales_unclassified	Methylococcales_unclassified	Bacteria; p__Proteobacteria; c__Gammaproteobacteria; o__Methylococcales; f__Methylococcaceae; g__Methylococcaceae_unclassified; s__Methylococcaceae_unclassified;methane metabolism;hydrocarbon_degradation;chemoheterotrophy	methane metabolism	hydrocarbon_degradation	chemoheterotrophy		0	0	20	0	0	0.00462428
Otu1122	Bacteria	Gemmatimonadota	Gemmatimonadetes	Gemmatimonadales	Gemmatimonadaceae	Gemmatimonadaceae_unclassified	Bacteria; p__Gemmatimonadetes; c__Gemmatimonadetes; o__Gemmatimonadales; f__Gemmatimonadaceae; g__Gemmatimonadaceae_unclassified; s__Gemmatimonadaceae_unclassified;unassigned					0	0	20	0	0	0.00462428
Otu1123	Bacteria	Proteobacteria	Gammaproteobacteria	Burkholderiales	Rhodocyclaceae	Uliginosibacterium	Bacteria; p__Proteobacteria; c__Betaproteobacteria; o__Rhodocyclales; f__Rhodocyclaceae; g__Uliginosibacterium; s__Uliginosibacterium_unclassified;unassigned					0	20	40	0	0.00462428	0.00924855
Otu1124	Bacteria	Proteobacteria	Gammaproteobacteria	Diplorickettsiales	Diplorickettsiaceae	Aquicella	Bacteria; p__Proteobacteria; c__Gammaproteobacteria; o__Legionellales; f__Coxiellaceae; g__Aquicella; s__Aquicella_unclassified;intracellular_parasites	intracellular_parasites				0	0	40	0	0	0.00924855
Otu1125	Bacteria	Verrucomicrobiota	Verrucomicrobiae	Verrucomicrobiales	Rubritaleaceae	Luteolibacter	Bacteria; p__Verrucomicrobia; c__Verrucomicrobia_unclassified; o__Verrucomicrobia_unclassified; f__Verrucomicrobia_unclassified; g__Verrucomicrobia_unclassified; s__Verrucomicrobia_unclassified;unassigned					0	20	0	0	0.00462428	0
Otu1126	Bacteria	Desulfobacterota	Desulfobulbia	Desulfobulbales	Desulfobulbaceae	Desulfobulbus	Bacteria; p__Proteobacteria; c__Deltaproteobacteria; o__Desulfobacterales; f__Desulfobulbaceae; g__Desulfobulbus; s__Desulfobulbus_unclassified;S metabolism;fermentation;chemoheterotrophy	S metabolism	fermentation	chemoheterotrophy		0	20	0	0	0.00924855	0
Otu1127	Bacteria	Proteobacteria	Alphaproteobacteria	Alphaproteobacteria_unclassified	Alphaproteobacteria_unclassified	Alphaproteobacteria_unclassified	Bacteria; p__Proteobacteria; c__Alphaproteobacteria; o__Rhizobiales; f__Rhizobiales_unclassified; g__Rhizobiales_unclassified; s__Rhizobiales_unclassified;unassigned					0	20	0	0	0.00462428	0
Otu1128	Bacteria	Proteobacteria	Gammaproteobacteria	Methylococcales	Methylomonadaceae	Methyloglobulus	Bacteria; p__Proteobacteria; c__Gammaproteobacteria; o__Methylococcales; f__Methylococcaceae; g__Methyloglobulus; s__uncultured_bacterium;methane metabolism;hydrocarbon_degradation;chemoheterotrophy	methane metabolism	hydrocarbon_degradation	chemoheterotrophy		20	0	20	0.00462428	0	0.00462428
Otu1130	Bacteria	Proteobacteria	Gammaproteobacteria	Enterobacterales	Enterobacterales_unclassified	Enterobacterales_unclassified	Bacteria; p__Proteobacteria; c__Gammaproteobacteria; o__aaa34a10; f__uncultured_bacterium; g__uncultured_bacterium_unclassified; s__uncultured_bacterium_unclassified;unassigned					0	20	0	0	0.00462428	0
Otu1131	Bacteria	Proteobacteria	Gammaproteobacteria	Gammaproteobacteria_unclassified	Gammaproteobacteria_unclassified	Gammaproteobacteria_unclassified	Bacteria; p__Proteobacteria; c__Gammaproteobacteria; o__Legionellales; f__Coxiellaceae; g__uncultured; s__uncultured_bacterium;intracellular_parasites	intracellular_parasites				0	20	0	0	0.00924855	0
Otu1135	Bacteria	Bacteroidota	Bacteroidia	Cytophagales	Cytophagales_unclassified	Cytophagales_unclassified	Bacteria; p__Bacteroidetes; c__Cytophagia; o__Cytophagales; f__Cytophagaceae; g__uncultured; s__Algoriphagus_sp._JJ018;unassigned					0	20	0	0	0.00924855	0
Otu1136	Bacteria	Proteobacteria	Gammaproteobacteria	Burkholderiales	Burkholderiales_unclassified	Burkholderiales_unclassified	Bacteria; p__Proteobacteria; c__Betaproteobacteria; o__Betaproteobacteria_unclassified; f__Betaproteobacteria_unclassified; g__Betaproteobacteria_unclassified; s__Betaproteobacteria_unclassified;unassigned					0	0	40	0	0	0.00924855
Otu1137	Bacteria	Bdellovibrionota	Bdellovibrionia	Bdellovibrionales	Bdellovibrionaceae	Bdellovibrio	Bacteria; p__Proteobacteria; c__Deltaproteobacteria; o__Bdellovibrionales; f__Bdellovibrionaceae; g__Bdellovibrio; s__uncultured_bacterium;predatory_or_exoparasitic	predatory_or_exoparasitic				0	0	40	0	0	0.00924855
Otu1138	Bacteria	Gemmatimonadota	Gemmatimonadetes	Gemmatimonadales	Gemmatimonadaceae	Gemmatimonadaceae_unclassified	Bacteria; p__Gemmatimonadetes; c__Gemmatimonadetes; o__Gemmatimonadales; f__Gemmatimonadaceae; g__Gemmatirosa; s__uncultured_bacterium;unassigned					0	0	20	0	0	0.00924855
Otu1139	Bacteria	Proteobacteria	Alphaproteobacteria	Rhizobiales	Rhizobiales_unclassified	Rhizobiales_unclassified	Bacteria; p__Proteobacteria; c__Alphaproteobacteria; o__Rhizobiales; f__Hyphomicrobiaceae; g__Hyphomicrobiaceae_unclassified; s__Hyphomicrobiaceae_unclassified;unassigned					0	0	20	0	0	0.00462428
Otu1140	Bacteria	Actinobacteriota	Actinobacteria	Frankiales	Sporichthyaceae	Sporichthyaceae_unclassified	Bacteria; p__Actinobacteria; c__Actinobacteria; o__Frankiales; f__Frankiales_unclassified; g__Frankiales_unclassified; s__Frankiales_unclassified;unassigned					20	0	0	0.0138728	0	0
Otu1141	Bacteria	Proteobacteria	Alphaproteobacteria	Azospirillales	Azospirillaceae	Azospirillum	Bacteria; p__Proteobacteria; c__Alphaproteobacteria; o__Rhodospirillales; f__Rhodospirillaceae; g__Azospirillum; s__uncultured_bacterium;nitrogen fixation;aerobic_chemoheterotrophy;ureolysis	nitrogen fixation	aerobic_chemoheterotrophy	ureolysis		0	0	20	0	0	0.0138728
Otu1142	Bacteria	Proteobacteria	Alphaproteobacteria	Sphingomonadales	Sphingomonadaceae	Sphingomonadaceae_unclassified	Bacteria; p__Proteobacteria; c__Alphaproteobacteria; o__Sphingomonadales; f__Sphingomonadaceae; g__Zymomonas; s__uncultured_bacterium;fermentation;aerobic_chemoheterotrophy;chemoheterotrophy	fermentation	aerobic_chemoheterotrophy	chemoheterotrophy		20	20	20	0.00462428	0.00462428	0.00462428
Otu1143	Bacteria	Proteobacteria	Gammaproteobacteria	R7C24	R7C24_fa	R7C24_ge	Bacteria; p__Proteobacteria; c__Gammaproteobacteria; o__Xanthomonadales; f__uncultured; g__uncultured_proteobacterium; s__uncultured_proteobacterium_unclassified;unassigned					0	20	20	0	0.00462428	0.00924855
Otu1146	Bacteria	Bacteroidota	Kapabacteria	Kapabacteriales	Kapabacteriales_fa	Kapabacteriales_ge	Bacteria; p__Chlorobi; c__Chlorobia; o__Chlorobiales; f__OPB56; g__uncultured_bacterium; s__uncultured_bacterium_unclassified;unassigned					0	20	0	0	0.00462428	0
Otu1148	Bacteria	Bacteroidota	Bacteroidia	Cytophagales	Microscillaceae	Microscillaceae_unclassified	Bacteria; p__Bacteroidetes; c__Cytophagia; o__Cytophagales; f__Cytophagaceae; g__Cytophagaceae_unclassified; s__Cytophagaceae_unclassified;unassigned					0	20	0	0	0.00462428	0
Otu1150	Bacteria	Bacteroidota	Bacteroidia	Cytophagales	Spirosomaceae	Fibrella	Bacteria; p__Bacteroidetes; c__Cytophagia; o__Cytophagales; f__Cytophagaceae; g__Fibrella; s__Fibrella_unclassified;unassigned					0	0	20	0	0	0.00924855
Otu1151	Bacteria	Bacteroidota	Bacteroidia	Chitinophagales	Saprospiraceae	uncultured	Bacteria; p__Bacteroidetes; c__Sphingobacteriia; o__Sphingobacteriales; f__Saprospiraceae; g__uncultured; s__uncultured_unclassified;unassigned					0	20	0	0	0.00462428	0
Otu1152	Bacteria	Verrucomicrobiota	Chlamydiae	Chlamydiales	Parachlamydiaceae	Parachlamydiaceae_unclassified	Bacteria; p__Chlamydiae; c__Chlamydiae; o__Chlamydiales; f__Parachlamydiaceae; g__Candidatus_Protochlamydia; s__Candidatus_Protochlamydia_unclassified;intracellular_parasites	intracellular_parasites				0	0	20	0	0	0.00462428
Otu1154	Bacteria	Proteobacteria	Gammaproteobacteria	Gammaproteobacteria_Incertae_Sedis	Unknown_Family	Acidibacter	Bacteria; p__Proteobacteria; c__Gammaproteobacteria; o__Xanthomonadales; f__Xanthomonadales_Incertae_Sedis; g__Acidibacter; s__Acidibacter_unclassified;unassigned					0	0	40	0	0	0.00924855
Otu1155	Bacteria	Actinobacteriota	Acidimicrobiia	Acidimicrobiia_unclassified	Acidimicrobiia_unclassified	Acidimicrobiia_unclassified	Bacteria; p__Actinobacteria; c__Acidimicrobiia; o__Acidimicrobiales; f__Acidimicrobiales_unclassified; g__Acidimicrobiales_unclassified; s__Acidimicrobiales_unclassified;unassigned					0	0	40	0	0	0.00924855
Otu1157	Bacteria	Proteobacteria	Gammaproteobacteria	Gammaproteobacteria_unclassified	Gammaproteobacteria_unclassified	Gammaproteobacteria_unclassified	Bacteria; p__Proteobacteria; c__Gammaproteobacteria; o__BD72BR169; f__uncultured_bacterium; g__uncultured_bacterium_unclassified; s__uncultured_bacterium_unclassified;unassigned					0	20	0	0	0.0138728	0
Otu1160	Bacteria	Acidobacteriota	Acidobacteriae	Acidobacteriales	Acidobacteriales_unclassified	Acidobacteriales_unclassified	Bacteria; p__Acidobacteria; c__Acidobacteria; o__Acidobacteriales; f__Acidobacteriaceae_|Subgroup_1|; g__uncultured; s__uncultured_unclassified;unassigned					20	0	20	0.00462428	0	0.00462428
Otu1164	Bacteria	Proteobacteria	Alphaproteobacteria	Rhizobiales	Rhizobiaceae	Allorhizobium-Neorhizobium-Pararhizobium-Rhizobium	Bacteria; p__Proteobacteria; c__Alphaproteobacteria; o__Rhizobiales; f__Rhizobiaceae; g__Rhizobium; s__Rhizobium_unclassified;nitrogen fixation	nitrogen fixation				0	20	0	0	0.00462428	0
Otu1165	Bacteria	Bacteroidota	Bacteroidia	Sphingobacteriales	AKYH767	AKYH767_ge	Bacteria; p__Bacteroidetes; c__Sphingobacteriia; o__Sphingobacteriales; f__PHOS-HE51; g__uncultured_Bacteroidetes_bacterium; s__uncultured_Bacteroidetes_bacterium_unclassified;unassigned					20	20	20	0.00462428	0.00462428	0.00462428
Otu1167	Bacteria	Bacteria_unclassified	Bacteria_unclassified	Bacteria_unclassified	Bacteria_unclassified	Bacteria_unclassified	Bacteria; p__Proteobacteria; c__Deltaproteobacteria; o__Myxococcales; f__Myxococcales_unclassified; g__Myxococcales_unclassified; s__Myxococcales_unclassified;unassigned					0	0	20	0	0	0.00924855
Otu1169	Bacteria	Actinobacteriota	MB-A2-108	MB-A2-108_or	MB-A2-108_fa	MB-A2-108_ge	Bacteria; p__Actinobacteria; c__MB-A2-108; o__MB-A2-108_unclassified; f__MB-A2-108_unclassified; g__MB-A2-108_unclassified; s__MB-A2-108_unclassified;unassigned					0	20	0	0	0.00462428	0
Otu1170	Bacteria	Proteobacteria	Gammaproteobacteria	Burkholderiales	Neisseriaceae	uncultured	Bacteria; p__Proteobacteria; c__Betaproteobacteria; o__Neisseriales; f__Neisseriaceae; g__uncultured; s__uncultured_beta_proteobacterium;unassigned					0	0	20	0	0	0.0138728
Otu1171	Bacteria	Proteobacteria	Alphaproteobacteria	Alphaproteobacteria_unclassified	Alphaproteobacteria_unclassified	Alphaproteobacteria_unclassified	Bacteria; p__Proteobacteria; c__Alphaproteobacteria; o__Caulobacterales; f__Hyphomonadaceae; g__uncultured; s__uncultured_bacterium;unassigned					0	20	20	0	0.00462428	0.00462428
Otu1172	Bacteria	Gemmatimonadota	Gemmatimonadetes	Gemmatimonadales	Gemmatimonadaceae	Roseisolibacter	Bacteria; p__Gemmatimonadetes; c__Gemmatimonadetes; o__Gemmatimonadales; f__Gemmatimonadaceae; g__Gemmatirosa; s__uncultured_bacterium;unassigned					20	0	20	0.00462428	0	0.00462428
Otu1174	Bacteria	Chloroflexi	Chloroflexia	Chloroflexales	Roseiflexaceae	uncultured	Bacteria; p__Chloroflexi; c__Chloroflexia; o__Chloroflexales; f__Roseiflexaceae; g__Roseiflexus; s__Roseiflexus_unclassified;unassigned					20	0	0	0.00462428	0	0
Otu1175	Bacteria	Bacteroidota	Bacteroidia	Cytophagales	Spirosomaceae	Fibrella	Bacteria; p__Bacteroidetes; c__Cytophagia; o__Cytophagales; f__Cytophagaceae; g__Fibrella; s__Fibrella_unclassified;unassigned					20	0	0	0.00462428	0	0
Otu1176	Bacteria	Bacteria_unclassified	Bacteria_unclassified	Bacteria_unclassified	Bacteria_unclassified	Bacteria_unclassified	Bacteria; p__Deinococcus-Thermus; c__Deinococci; o__Deinococcales; f__Deinococcaceae; g__Deinococcus; s__Deinococcus_unclassified;unassigned					20	0	0	0.00462428	0	0
Otu1177	Bacteria	NB1-j	NB1-j_cl	NB1-j_or	NB1-j_fa	NB1-j_ge	Bacteria; p__Proteobacteria; c__Deltaproteobacteria; o__NB1-j; f__NB1-j_unclassified; g__NB1-j_unclassified; s__NB1-j_unclassified;unassigned					0	0	20	0	0	0.00924855
Otu1180	Bacteria	Cyanobacteria	Cyanobacteriia	Leptolyngbyales	Leptolyngbyaceae	Phormidesmis_ANT.L52.6	Bacteria; p__Bacteria_unclassified; c__Bacteria_unclassified; o__Bacteria_unclassified; f__Bacteria_unclassified; g__Bacteria_unclassified; s__Bacteria_unclassified;unassigned					0	20	0	0	0.00462428	0
Otu1181	Bacteria	Chloroflexi	Chloroflexia	Chloroflexales	Roseiflexaceae	uncultured	Bacteria; p__Chloroflexi; c__Chloroflexia; o__Chloroflexales; f__Roseiflexaceae; g__Roseiflexus; s__uncultured_bacterium;unassigned					20	0	20	0.00462428	0	0.00924855
Otu1182	Bacteria	Proteobacteria	Gammaproteobacteria	Pseudomonadales	Moraxellaceae	Moraxellaceae_unclassified	Bacteria; p__Proteobacteria; c__Gammaproteobacteria; o__Pseudomonadales; f__Pseudomonadales_unclassified; g__Pseudomonadales_unclassified; s__Pseudomonadales_unclassified;unassigned					20	0	0	0.00462428	0	0
Otu1183	Bacteria	Proteobacteria	Gammaproteobacteria	Burkholderiales	Nitrosomonadaceae		Bacteria; p__Proteobacteria; c__Betaproteobacteria; o__Nitrosomonadales; f__Nitrosomonadaceae; g__uncultured; s__uncultured_Oxalobacteraceae_bacterium;aerobic_ammonia_oxidation;nitrification	aerobic_ammonia_oxidation	nitrification			0	0	60	0	0	0.0138728
Otu1185	Bacteria	Proteobacteria	Gammaproteobacteria	Gammaproteobacteria_unclassified	Gammaproteobacteria_unclassified	Gammaproteobacteria_unclassified	Bacteria; p__Proteobacteria; c__Gammaproteobacteria; o__Methylococcales; f__Methylococcaceae; g__Methylococcaceae_unclassified; s__Methylococcaceae_unclassified;methane metabolism;hydrocarbon_degradation;chemoheterotrophy	methane metabolism	hydrocarbon_degradation	chemoheterotrophy		0	20	0	0	0.00924855	0
Otu1186	Bacteria	Verrucomicrobiota	Chlamydiae	Chlamydiales			Bacteria; p__Chlamydiae; c__Chlamydiae; o__Chlamydiales; f__cvE6; g__uncultured_bacterium; s__uncultured_bacterium_unclassified;intracellular_parasites	intracellular_parasites				0	20	20	0	0.00462428	0.00462428
Otu1187	Bacteria	Proteobacteria	Alphaproteobacteria	Rhizobiales	Rhizobiales_unclassified	Rhizobiales_unclassified	Bacteria; p__Proteobacteria; c__Alphaproteobacteria; o__Rhizobiales; f__Hyphomicrobiaceae; g__Hyphomicrobiaceae_unclassified; s__Hyphomicrobiaceae_unclassified;unassigned					0	0	20	0	0	0.00462428
Otu1191	Bacteria	Bacteroidota	Bacteroidia	Flavobacteriales	Flavobacteriaceae	Flavobacteriaceae_unclassified	Bacteria; p__Bacteroidetes; c__Flavobacteriia; o__Flavobacteriales; f__Flavobacteriaceae; g__Flavobacterium; s__Flavobacterium_unclassified;aerobic_chemoheterotrophy	aerobic_chemoheterotrophy				20	0	20	0.00462428	0	0.00462428
Otu1193	Bacteria	Proteobacteria	Gammaproteobacteria	Enterobacterales	Enterobacterales_unclassified	Enterobacterales_unclassified	Bacteria; p__Proteobacteria; c__Gammaproteobacteria; o__Enterobacteriales; f__Enterobacteriaceae; g__Enterobacteriaceae_unclassified; s__Enterobacteriaceae_unclassified;unassigned					40	0	0	0.00924855	0	0
Otu1194	Bacteria	Firmicutes	Clostridia	Clostridiales	Clostridiaceae	Clostridium_sensu_stricto_1	Bacteria; p__Firmicutes; c__Clostridia; o__Clostridiales; f__Clostridiaceae_1; g__Clostridium_sensu_stricto_1; s__uncultured_Clostridium_sp.;nitrogen fixation	nitrogen fixation				20	0	0	0.00924855	0	0
Otu1200	Bacteria	Proteobacteria	Gammaproteobacteria	Pseudomonadales	Pseudomonadales_unclassified	Pseudomonadales_unclassified	Bacteria; p__Proteobacteria; c__Gammaproteobacteria; o__Pseudomonadales; f__Moraxellaceae; g__Acinetobacter; s__Acinetobacter_unclassified;human pathogen;animal_parasites_or_symbionts;aromatic_compound_degradation	human pathogen	animal_parasites_or_symbionts	aromatic_compound_degradation		20	0	0	0.00462428	0	0
Otu1201	Bacteria	Bacteroidota	Bacteroidia	Cytophagales	Cyclobacteriaceae	Cyclobacteriaceae_unclassified	Bacteria; p__Bacteroidetes; c__Cytophagia; o__Cytophagales; f__Cytophagales_unclassified; g__Cytophagales_unclassified; s__Cytophagales_unclassified;unassigned					0	20	0	0	0.00924855	0
Otu1202	Bacteria	Actinobacteriota	Thermoleophilia	Solirubrobacterales	Solirubrobacteraceae	Solirubrobacter	Bacteria; p__Actinobacteria; c__Thermoleophilia; o__Solirubrobacterales; f__Solirubrobacteraceae; g__Solirubrobacter; s__uncultured_bacterium;aerobic_chemoheterotrophy	aerobic_chemoheterotrophy				0	20	0	0	0.0184971	0
Otu1203	Bacteria	Proteobacteria	Alphaproteobacteria	Rhizobiales	A0839	A0839_ge	Bacteria; p__Proteobacteria; c__Alphaproteobacteria; o__Rhizobiales; f__A0839; g__uncultured_bacterium; s__uncultured_bacterium_unclassified;unassigned					0	20	20	0	0.00462428	0.00462428
Otu1206	Bacteria	Bacteria_unclassified	Bacteria_unclassified	Bacteria_unclassified	Bacteria_unclassified	Bacteria_unclassified	Bacteria; p__Chloroflexi; c__Chloroflexia; o__Chloroflexales; f__Chloroflexales_unclassified; g__Chloroflexales_unclassified; s__Chloroflexales_unclassified;unassigned					0	0	20	0	0	0.00462428
Otu1208	Bacteria	Proteobacteria	Gammaproteobacteria	Diplorickettsiales	Diplorickettsiaceae	Aquicella	Bacteria; p__Proteobacteria; c__Gammaproteobacteria; o__Legionellales; f__Coxiellaceae; g__Aquicella; s__Aquicella_unclassified;intracellular_parasites	intracellular_parasites				20	0	20	0.00462428	0	0.00462428
Otu1209	Bacteria	Bacteria_unclassified	Bacteria_unclassified	Bacteria_unclassified	Bacteria_unclassified	Bacteria_unclassified	Bacteria; p__Proteobacteria; c__Deltaproteobacteria; o__Myxococcales; f__P3OB-42; g__uncultured_bacterium; s__uncultured_bacterium_unclassified;unassigned					0	0	20	0	0	0.00462428
Otu1210	Bacteria	Proteobacteria	Gammaproteobacteria	Burkholderiales	Nitrosomonadaceae	Nitrosomonadaceae_unclassified	Bacteria; p__Proteobacteria; c__Betaproteobacteria; o__Betaproteobacteria_unclassified; f__Betaproteobacteria_unclassified; g__Betaproteobacteria_unclassified; s__Betaproteobacteria_unclassified;unassigned					0	20	20	0	0.00462428	0.00462428
Otu1211	Bacteria	Proteobacteria	Alphaproteobacteria	Rhizobiales	Xanthobacteraceae	uncultured	Bacteria; p__Proteobacteria; c__Alphaproteobacteria; o__Rhizobiales; f__Xanthobacteraceae; g__uncultured; s__uncultured_unclassified;unassigned					0	0	40	0	0	0.00924855
Otu1215	Bacteria	Proteobacteria	Alphaproteobacteria	Ferrovibrionales	Ferrovibrionaceae	Ferrovibrio	Bacteria; p__Proteobacteria; c__Alphaproteobacteria; o__Rhodospirillales; f__Rhodospirillaceae; g__Ferrovibrio; s__Ferrovibrio_unclassified;unassigned					0	40	0	0	0.00924855	0
Otu1216	Bacteria	Actinobacteriota	Actinobacteria	Propionibacteriales	Nocardioidaceae	Nocardioides	Bacteria; p__Actinobacteria; c__Actinobacteria; o__Propionibacteriales; f__Nocardioidaceae; g__Nocardioides; s__uncultured_actinobacterium;aerobic_chemoheterotrophy;aromatic_compound_degradation	aerobic_chemoheterotrophy	aromatic_compound_degradation			0	20	0	0	0.00462428	0
Otu1217	Bacteria	Bacteroidota	Bacteroidia	Cytophagales	Spirosomaceae	Arcicella	Bacteria; p__Bacteroidetes; c__Cytophagia; o__Cytophagales; f__Cytophagaceae; g__Arcicella; s__uncultured_bacterium;unassigned					0	40	20	0	0.0138728	0.00462428
Otu1218	Bacteria	Bacteroidota	Bacteroidia	Bacteroidia_unclassified	Bacteroidia_unclassified	Bacteroidia_unclassified	Bacteria; p__Bacteroidetes; c__Sphingobacteriia; o__Sphingobacteriales; f__Saprospiraceae; g__Saprospiraceae_unclassified; s__Saprospiraceae_unclassified;unassigned					0	20	0	0	0.00924855	0
Otu1220	Bacteria	Bacteroidota	Bacteroidia	Chitinophagales	Chitinophagaceae	Chitinophagaceae_unclassified	Bacteria; p__Bacteroidetes; c__Sphingobacteriia; o__Sphingobacteriales; f__Chitinophagaceae; g__Dinghuibacter; s__uncultured_bacterium;unassigned					0	40	0	0	0.00924855	0
Otu1222	Bacteria	Bacteria_unclassified	Bacteria_unclassified	Bacteria_unclassified	Bacteria_unclassified	Bacteria_unclassified	Bacteria; p__Proteobacteria; c__Proteobacteria_unclassified; o__Proteobacteria_unclassified; f__Proteobacteria_unclassified; g__Proteobacteria_unclassified; s__Proteobacteria_unclassified;unassigned					0	0	40	0	0	0.00924855
Otu1223	Bacteria	Bacteroidota	Bacteroidia	Cytophagales	uncultured	uncultured_ge	Bacteria; p__Bacteroidetes; c__Cytophagia; o__Cytophagales; f__Cytophagaceae; g__uncultured; s__Hymenobacter_sp._9PNM-21;unassigned					20	0	40	0.00462428	0	0.0138728
Otu1224	Bacteria	Cyanobacteria	Cyanobacteriia	Cyanobacteriia_unclassified	Cyanobacteriia_unclassified	Cyanobacteriia_unclassified	Bacteria; p__Bacteria_unclassified; c__Bacteria_unclassified; o__Bacteria_unclassified; f__Bacteria_unclassified; g__Bacteria_unclassified; s__Bacteria_unclassified;unassigned					0	40	0	0	0.00924855	0
Otu1225	Bacteria	Chloroflexi	TK10	TK10_or	TK10_fa	TK10_ge	Bacteria; p__Chloroflexi; c__TK10; o__bacterium_Ellin6519; f__bacterium_Ellin6519_unclassified; g__bacterium_Ellin6519_unclassified; s__bacterium_Ellin6519_unclassified;unassigned					0	20	20	0	0.00462428	0.00924855
Otu1227	Bacteria	Actinobacteriota	Acidimicrobiia	Microtrichales	uncultured	uncultured_ge	Bacteria; p__Actinobacteria; c__Acidimicrobiia; o__Acidimicrobiales; f__uncultured; g__uncultured_unclassified; s__uncultured_unclassified;unassigned					0	40	20	0	0.0138728	0.00462428
Otu1229	Bacteria	Bacteroidota	Bacteroidia	Bacteroidia_unclassified	Bacteroidia_unclassified	Bacteroidia_unclassified	Bacteria; p__Bacteroidetes; c__Sphingobacteriia; o__Sphingobacteriales; f__Saprospiraceae; g__uncultured; s__uncultured_unclassified;unassigned					40	0	0	0.00924855	0	0
Otu1230	Bacteria	Proteobacteria					Bacteria; p__Proteobacteria; c__Alphaproteobacteria; o__Alphaproteobacteria_unclassified; f__Alphaproteobacteria_unclassified; g__Alphaproteobacteria_unclassified; s__Alphaproteobacteria_unclassified;unassigned					20	0	0	0.00462428	0	0
Otu1231	Bacteria	Proteobacteria	Alphaproteobacteria	Sphingomonadales	Sphingomonadaceae	Sphingomonadaceae_unclassified	Bacteria; p__Proteobacteria; c__Alphaproteobacteria; o__Sphingomonadales; f__Sphingomonadaceae; g__uncultured; s__uncultured_Sphingomonadaceae_bacterium;aerobic_chemoheterotrophy	aerobic_chemoheterotrophy				20	20	20	0.00462428	0.00462428	0.00462428
Otu1233	Bacteria	Chloroflexi	Chloroflexia	Chloroflexales	Roseiflexaceae	uncultured	Bacteria; p__Chloroflexi; c__Chloroflexia; o__Chloroflexales; f__Roseiflexaceae; g__Roseiflexus; s__Roseiflexus_unclassified;unassigned					20	0	20	0.0138728	0	0.00462428
Otu1236	Bacteria	Proteobacteria	Gammaproteobacteria	Burkholderiales	Burkholderiales_unclassified	Burkholderiales_unclassified	Bacteria; p__Proteobacteria; c__Betaproteobacteria; o__Betaproteobacteria_unclassified; f__Betaproteobacteria_unclassified; g__Betaproteobacteria_unclassified; s__Betaproteobacteria_unclassified;unassigned					0	20	0	0	0.00462428	0
Otu1237	Bacteria	Actinobacteriota	Actinobacteria	Propionibacteriales	Nocardioidaceae	Nocardioides	Bacteria; p__Actinobacteria; c__Actinobacteria; o__Propionibacteriales; f__Nocardioidaceae; g__Nocardioides; s__uncultured_bacterium;aerobic_chemoheterotrophy;aromatic_compound_degradation	aerobic_chemoheterotrophy	aromatic_compound_degradation			0	20	20	0	0.00462428	0.00462428
Otu1238	Bacteria	Chloroflexi	Chloroflexia	Chloroflexales	Chloroflexales_unclassified	Chloroflexales_unclassified	Bacteria; p__Chloroflexi; c__Chloroflexia; o__Chloroflexales; f__Chloroflexales_unclassified; g__Chloroflexales_unclassified; s__Chloroflexales_unclassified;unassigned					0	20	0	0	0.00462428	0
Otu1239	Bacteria	Actinobacteriota	Thermoleophilia	Gaiellales	Gaiellaceae	Gaiella	Bacteria; p__Actinobacteria; c__Thermoleophilia; o__Gaiellales; f__Gaiellaceae; g__Gaiella; s__uncultured_bacterium;unassigned					0	20	0	0	0.00462428	0
Otu1242	Bacteria	Proteobacteria	Alphaproteobacteria	Rhizobiales	A0839	A0839_ge	Bacteria; p__Proteobacteria; c__Alphaproteobacteria; o__Rhizobiales; f__A0839; g__uncultured_organism; s__uncultured_organism_unclassified;unassigned					0	0	20	0	0	0.00462428
Otu1244	Bacteria	Proteobacteria	Alphaproteobacteria	Acetobacterales	Acetobacteraceae	Roseomonas	Bacteria; p__Proteobacteria; c__Alphaproteobacteria; o__Rhodospirillales; f__Acetobacteraceae; g__Roseomonas; s__uncultured_bacterium;human pathogen;animal_parasites_or_symbionts;ureolysis	human pathogen	animal_parasites_or_symbionts	ureolysis		0	40	0	0	0.00924855	0
Otu1245	Bacteria	Proteobacteria	Alphaproteobacteria	Rickettsiales			Bacteria; p__Proteobacteria; c__Alphaproteobacteria; o__Rickettsiales; f__SM2D12; g__uncultured_bacterium; s__uncultured_bacterium_unclassified;intracellular_parasites	intracellular_parasites				0	0	20	0	0	0.00462428
Otu1246	Bacteria	Proteobacteria	Gammaproteobacteria	Gammaproteobacteria_unclassified	Gammaproteobacteria_unclassified	Gammaproteobacteria_unclassified	Bacteria; p__Proteobacteria; c__Gammaproteobacteria; o__Gammaproteobacteria_unclassified; f__Gammaproteobacteria_unclassified; g__Gammaproteobacteria_unclassified; s__Gammaproteobacteria_unclassified;unassigned					0	0	40	0	0	0.00924855
Otu1247	Bacteria	Proteobacteria	Alphaproteobacteria	Rhizobiales	Rhizobiales_unclassified	Rhizobiales_unclassified	Bacteria; p__Proteobacteria; c__Alphaproteobacteria; o__Rhizobiales; f__Rhizobiales_unclassified; g__Rhizobiales_unclassified; s__Rhizobiales_unclassified;unassigned					0	20	20	0	0.00462428	0.0138728
Otu1248	Bacteria	Proteobacteria	Alphaproteobacteria	Rhizobiales	Devosiaceae	Devosiaceae_unclassified	Bacteria; p__Proteobacteria; c__Alphaproteobacteria; o__Rhizobiales; f__Hyphomicrobiaceae; g__Devosia; s__Devosia_unclassified;nitrogen fixation;aerobic_chemoheterotrophy;chemoheterotrophy	nitrogen fixation	aerobic_chemoheterotrophy	chemoheterotrophy		0	0	20	0	0	0.00924855
Otu1249	Bacteria	Proteobacteria	Alphaproteobacteria	Sphingomonadales	Sphingomonadaceae	Sphingomonadaceae_unclassified	Bacteria; p__Proteobacteria; c__Alphaproteobacteria; o__Sphingomonadales; f__Sphingomonadaceae; g__Sphingomonadaceae_unclassified; s__Sphingomonadaceae_unclassified;aerobic_chemoheterotrophy	aerobic_chemoheterotrophy				20	0	0	0.00462428	0	0
Otu1250	Bacteria	Myxococcota	Polyangia	Polyangiales	Polyangiales_unclassified	Polyangiales_unclassified	Bacteria; p__Proteobacteria; c__Deltaproteobacteria; o__Myxococcales; f__Myxococcales_unclassified; g__Myxococcales_unclassified; s__Myxococcales_unclassified;unassigned					0	0	40	0	0	0.0138728
Otu1252	Bacteria	Proteobacteria	Alphaproteobacteria	Alphaproteobacteria_unclassified	Alphaproteobacteria_unclassified	Alphaproteobacteria_unclassified	Bacteria; p__Proteobacteria; c__Alphaproteobacteria; o__Rhodospirillales; f__Rhodospirillaceae; g__Rhodospirillaceae_unclassified; s__Rhodospirillaceae_unclassified;unassigned					0	20	0	0	0.00462428	0
Otu1253	Bacteria	Verrucomicrobiota	Chlamydiae	Chlamydiales	Parachlamydiaceae	Parachlamydiaceae_unclassified	Bacteria; p__Chlamydiae; c__Chlamydiae; o__Chlamydiales; f__Parachlamydiaceae; g__Candidatus_Protochlamydia; s__Parachlamydia_sp._C2;intracellular_parasites	intracellular_parasites				0	20	0	0	0.00462428	0
Otu1254	Bacteria	Bacteria_unclassified	Bacteria_unclassified	Bacteria_unclassified	Bacteria_unclassified	Bacteria_unclassified	Bacteria; p__Bacteria_unclassified; c__Bacteria_unclassified; o__Bacteria_unclassified; f__Bacteria_unclassified; g__Bacteria_unclassified; s__Bacteria_unclassified;unassigned					0	20	0	0	0.00462428	0
Otu1255	Bacteria	Verrucomicrobiota	Chlamydiae	Chlamydiales	Parachlamydiaceae	Parachlamydiaceae_unclassified	Bacteria; p__Chlamydiae; c__Chlamydiae; o__Chlamydiales; f__Parachlamydiaceae; g__Parachlamydiaceae_unclassified; s__Parachlamydiaceae_unclassified;intracellular_parasites	intracellular_parasites				20	0	0	0.0138728	0	0
Otu1257	Bacteria	Proteobacteria	Gammaproteobacteria	Gammaproteobacteria_unclassified	Gammaproteobacteria_unclassified	Gammaproteobacteria_unclassified	Bacteria; p__Proteobacteria; c__Gammaproteobacteria; o__Pseudomonadales; f__Pseudomonadaceae; g__Pseudomonas; s__Pseudomonas_unclassified;aerobic_chemoheterotrophy	aerobic_chemoheterotrophy				20	0	0	0.00924855	0	0
Otu1260	Bacteria	Cyanobacteria	Cyanobacteriia	Cyanobacteriales	Coleofasciculaceae	Wilmottia	Bacteria; p__Cyanobacteria; c__Cyanobacteria_unclassified; o__Cyanobacteria_unclassified; f__Cyanobacteria_unclassified; g__Cyanobacteria_unclassified; s__Cyanobacteria_unclassified;cyanobacteria or phototrophy	cyanobacteria or phototrophy				0	20	20	0	0.00924855	0.00462428
Otu1261	Bacteria	Proteobacteria	Alphaproteobacteria	Rhizobiales	Rhizobiales_unclassified	Rhizobiales_unclassified	Bacteria; p__Proteobacteria; c__Alphaproteobacteria; o__Rhizobiales; f__JG35-K1-AG5; g__uncultured_bacterium; s__uncultured_bacterium_unclassified;unassigned					0	20	20	0	0.00924855	0.00462428
Otu1263	Bacteria	Proteobacteria	Gammaproteobacteria	Enterobacterales	Enterobacteriaceae	Enterobacteriaceae_unclassified	Bacteria; p__Proteobacteria; c__Gammaproteobacteria; o__Enterobacteriales; f__Enterobacteriaceae; g__Klebsiella; s__Klebsiella_unclassified;nitrogen fixation;nitrate_reduction	nitrogen fixation	nitrate_reduction			0	20	0	0	0.00462428	0
Otu1264	Bacteria	Bacteroidota	Bacteroidia	Cytophagales	Cytophagales_unclassified	Cytophagales_unclassified	Bacteria; p__Bacteroidetes; c__Cytophagia; o__Cytophagales; f__Cytophagaceae; g__uncultured; s__uncultured_unclassified;unassigned					0	0	20	0	0	0.00924855
Otu1267	Bacteria	Bacteria_unclassified	Bacteria_unclassified	Bacteria_unclassified	Bacteria_unclassified	Bacteria_unclassified	Bacteria; p__Chloroflexi; c__Chloroflexia; o__Chloroflexales; f__Chloroflexales_unclassified; g__Chloroflexales_unclassified; s__Chloroflexales_unclassified;unassigned					0	0	20	0	0	0.00462428
Otu1268	Bacteria	Bacteria_unclassified	Bacteria_unclassified	Bacteria_unclassified	Bacteria_unclassified	Bacteria_unclassified	Bacteria; p__Proteobacteria; c__Alphaproteobacteria; o__Rhizobiales; f__Hyphomicrobiaceae; g__Hyphomicrobium; s__Hyphomicrobium_unclassified;aerobic_chemoheterotrophy	aerobic_chemoheterotrophy				0	0	40	0	0	0.0138728
Otu1270	Bacteria	Proteobacteria	Alphaproteobacteria	Rhizobiales	Rhizobiales_unclassified	Rhizobiales_unclassified	Bacteria; p__Proteobacteria; c__Alphaproteobacteria; o__Rhizobiales; f__Rhizobiales_unclassified; g__Rhizobiales_unclassified; s__Rhizobiales_unclassified;unassigned					0	0	20	0	0	0.00462428
Otu1271	Bacteria	Bacteria_unclassified	Bacteria_unclassified	Bacteria_unclassified	Bacteria_unclassified	Bacteria_unclassified	Bacteria; p__Proteobacteria; c__Deltaproteobacteria; o__SAR324_clade|Marine_group_B|; f__uncultured_bacterium; g__uncultured_bacterium_unclassified; s__uncultured_bacterium_unclassified;unassigned					0	0	40	0	0	0.00924855
Otu1272	Bacteria	Proteobacteria	Gammaproteobacteria	Burkholderiales	TRA3-20	TRA3-20_ge	Bacteria; p__Proteobacteria; c__Betaproteobacteria; o__TRA3-20; f__uncultured_beta_proteobacterium; g__uncultured_beta_proteobacterium_unclassified; s__uncultured_beta_proteobacterium_unclassified;unassigned					20	20	20	0.00462428	0.00462428	0.00462428
Otu1273	Bacteria	Proteobacteria	Alphaproteobacteria	Holosporales	Holosporaceae	uncultured	Bacteria; p__Proteobacteria; c__Alphaproteobacteria; o__Rickettsiales; f__Holosporaceae; g__uncultured; s__uncultured_bacterium;intracellular_parasites	intracellular_parasites				0	0	20	0	0	0.00462428
