# Supplementary material for: Life on the Rocks: First Insights Into the Microbiota of the Threatened Aquatic Rheophyte Hanseniella heterophylla
Source: Front Plant Sci. 2021 Jun 14;12:634960. doi: 10.3389/fpls.2021.634960 (PMC8238419; doi:10.3389/fpls.2021.634960)
Supplement: Supplementary file 1 [file Data_Sheet_1.zip › Data Sheet 1/Supplementary Table S5.XLSX]

## Sheet: cyanobacteria
Table S5 Normalized sequence reads of cyanobacteria detected in this study identified with SILVA database version 128 and 138.1.
OTU	Khek1S	Khek2S	Khek3S	Khek4S	Khek5S	Than6S	Than7S	Than8S	Than9S	Than10S	San11S	San12S	San13S	San14S	San15S	Taxonomy (SILVA v 128)	Taxa (SILVA r138.1 with % identity)	Taxa (SILVA r138.1)	Representative sequence
Otu0137	0	0	0	0	0	0	0	29	1	0	2	0	0	7	0	Bacteria;Cyanobacteria;Melainabacteria;Obscuribacterales;uncultured_bacterium;uncultured_bacterium_unclassified;uncultured_bacterium_unclassified;	Tychonema(98.3333)	Bacteria;Cyanobacteria;Cyanobacteriia;Cyanobacteriales;Phormidiaceae;Tychonema CCAP 1459-11B;	gtagtccacgctgtaaacgatggatactaggtgttgtctgtatcgacccggacagtgccgtagctaacgcgttaagtatcccgcctggggagtacgcacgcaagtgtgaaactcaaaggaattgacgggggcccgcacaagcggtggagtatgtggtttaattcgatgcaacgcgaagaaccttaccaggacttgacatgtcgcgaatcctcctgaaagggaggagtgccttcgggagcgcgaacacaggtggtgcatggctgtcgtcagctcgtgtcgtgagatgttgggttaagtccc
Otu0185	0	0	0	0	0	4	0	14	10	0	2	0	0	1	0	Bacteria;Cyanobacteria;Cyanobacteria_unclassified;Cyanobacteria_unclassified;Cyanobacteria_unclassified;Cyanobacteria_unclassified;Cyanobacteria_unclassified;	Pleurocapsa(96)	Bacteria;Cyanobacteria;Cyanobacteriia;Cyanobacteriales;Xenococcaceae;Pleurocapsa PCC-7319;	gtagtcctagctgtaaacgatgaacactaggcgttgcttgtatcgacccgagcagtgccgtagccaacgcgttaagtgttccgcctggggagtacgcacgcaaatgtgaaactcaaaggaattgacgggggcccgcacaagcggtggagtatgtggtttaattcgatgcaacgcgaagaaccttaccaggacttgacatctcgagaatctactttaataggtagagtgccttagggaactcgaagacaggtggtgcatggctgtcgtcagctcgtgtcgtgagatgttgggttaagtccc
Otu0214	0	2	0	0	0	8	0	10	7	4	1	0	0	0	4	Bacteria;Cyanobacteria;Melainabacteria;Obscuribacterales;uncultured_bacterium;uncultured_bacterium_unclassified;uncultured_bacterium_unclassified;	Cyanobacteriales(96.6555)	Bacteria;Cyanobacteria;Cyanobacteriia;Cyanobacteriales;	tagtcctagctgtaaacgatggatactaggcgtagcttgtatcgacccgagctgtgccgaagctaacgcgttaagtatcccgcctggggagtacgcacgcaagtgtgaaactcaaaggaattgacgggggcccgcacaagcggtggagtatgtggtttaattcgatgcaacgcgaagaaccttaccaggacttgacatgtcgcgaatcttctagaaataggagagtgccttcgggagcgcgaacacaggtggtgcatggctgtcgtcagctcgtgtcgtgagatgttgggttaagtccc
Otu0217	0	0	0	0	0	18	6	3	0	0	4	0	0	0	0	Bacteria;Cyanobacteria;Cyanobacteria_unclassified;Cyanobacteria_unclassified;Cyanobacteria_unclassified;Cyanobacteria_unclassified;Cyanobacteria_unclassified;	Leptolyngbyaceae(95.6522)	Bacteria;Cyanobacteria;Cyanobacteriia;Leptolyngbyales;Leptolyngbyaceae;	tagtcctagccgtaaacgatggatactaggcgttgtccgtatcgacccgggcagtgccgtagctaacgcgttaagtatcccgcctggggagtacgctcgcaagagtgaaactcaaaggaattgacgggggcccgcacaagcggtggagtatgtggtttaattcgatgcaacgcgaagaaccttaccaagacttgacatgtccagaattctcgtgaaagcgagaagtgccttcgggaactggaacacaggtggtgcatggctgtcgtcagctcgtgtcgtgagatgttgggttaagtccc
Otu0234	3	6	0	1	0	2	0	6	2	0	0	1	1	5	7	Bacteria;Cyanobacteria;Cyanobacteria;SubsectionI;FamilyI;FamilyI_unclassified;FamilyI_unclassified;	Synechococcus(95.6522)	Bacteria;Cyanobacteria;Cyanobacteriia;Synechococcales;Synechococcaceae;Synechococcus PCC-7942;	tagtcctagccgtaaacgatgaacactaggtgttgtccgtatcgacccggacagtgccgtagccaacgcgttaagtgttccgcctggggagtacgcacgcaagtgtgaaactcaaaggaattgacgggggcccgcacaagcggtggagtatgtggtttaattcgatgcaacgcgaagaaccttaccagggtttgacatcctcggaacctcttggaaacgagagggtgccttcgggaaccgagagacaggtggtgcatggctgtcgtcagctcgtgtcgtgagatgttgggttaagtccc
Otu0254	0	0	0	0	0	0	0	0	0	0	0	0	0	10	26	Bacteria;Cyanobacteria;Cyanobacteria_unclassified;Cyanobacteria_unclassified;Cyanobacteria_unclassified;Cyanobacteria_unclassified;Cyanobacteria_unclassified;	Cyanobacteriales(95.3177)	Bacteria;Cyanobacteria;Cyanobacteriia;Cyanobacteriales;	tagtcctagccgtaaacgatggatactaggcgttgtgagtatcgaccctcacagtgccggagccaacgcgttaagtatcccgcctggggagtacgcgcgcaagcgtgaaactcaaaggaattgacgggggcccgcacaagcggtggagtatgtggtttaattcgatgcaacgcgaagaaccttaccagggcttgacatgtccggaacctagctgaaaggttagggtgccttcgggagccggaacacaggtggtgcatggctgtcgtcagctcgtgtcgtgagatgttgggttaagtccc
Otu0275	2	0	0	0	0	1	0	0	0	0	0	0	2	26	4	Bacteria;Cyanobacteria;Melainabacteria;Obscuribacterales;uncultured_bacterium;uncultured_bacterium_unclassified;uncultured_bacterium_unclassified;	Nostocaceae(96.99)	Bacteria;Cyanobacteria;Cyanobacteriia;Cyanobacteriales;Nostocaceae;	tagtcctagctgtaaacgatggatactaggcgttgctcgtatcgacccgagcagtgtcgtagctaacgcgttaagtatcccgcctggggagtacgcacgcaagtgtgaaactcaaaggaattgacgggggcccgcacaagcggtggagtatgtggtttaattcgatgcaacgcgaagaaccttaccaaggcttgacatgtccggaatctcggtgaaagctgagagtgccttcgggagccggaacacaggtggtgcatggctgtcgtcagctcgtgtcgtgagatgttgggttaagtccc
Otu0324	0	0	0	0	0	0	7	2	0	0	0	0	0	0	1	Bacteria;Cyanobacteria;Melainabacteria;Obscuribacterales;uncultured_bacterium;uncultured_bacterium_unclassified;uncultured_bacterium_unclassified;	Nostocaceae(96.3333)	Bacteria;Cyanobacteria;Cyanobacteriia;Cyanobacteriales;Nostocaceae;	tagtcctagctgtaaacgatggatactaggcgttgcgtgtatcgacccacgcagtgtcgtagctaacgcgttaagtatcccgcctggggagtacgcacgcaagtgtgaaactcaaaggaattgacgggggcccgcacaagcggtggagtatgtggtttaattcgatgcaacgcgaagaaccttaccagggcttgacatgtccggaatctggatgaaagttcagagtgccttcgggagccggaacacaggtggtgcatggctgtcgtcagctcgtgtcgtgagatgttgggttaagtccca
Otu0344	0	0	0	0	0	6	1	3	3	2	0	0	0	0	0	Bacteria;Cyanobacteria;Cyanobacteria_unclassified;Cyanobacteria_unclassified;Cyanobacteria_unclassified;Cyanobacteria_unclassified;Cyanobacteria_unclassified;	Leptolyngbyaceae(97.6667)	Bacteria;Cyanobacteria;Cyanobacteriia;Leptolyngbyales;Leptolyngbyaceae;	gtagtcctagccgtaaacgatggatactaggcgttgcccgtatcgacccgggcagtgtcgtagccaacgcgttaagtatcccgcctggggagtacgctcgcaagagtgaaactcaaaggaattgacgggggcccgcacaagcggtggagtatgtggtttaattcgatgcaacgcgaagaaccttaccaaggcttgacatgtcgcgaatctcggtgaaagctgagagtgccttcgggagcgcgaacacaggtggtgcatggctgtcgtcagctcgtgtcgtgagatgttgggttaagtccc
Otu0417	0	0	0	0	0	1	3	2	0	0	1	0	0	0	0	Bacteria;Cyanobacteria;Cyanobacteria_unclassified;Cyanobacteria_unclassified;Cyanobacteria_unclassified;Cyanobacteria_unclassified;Cyanobacteria_unclassified;	Phormidiaceae(96.6667)	Bacteria;Cyanobacteria;Cyanobacteriia;Cyanobacteriales;Phormidiaceae;	gtagtccacgccgtaaacgatggatactaggtgttgtctgtatcgacccggacagtgccgtagctaacgcgttaagtatcccgcctggggagtacgcaggcaactgtgaaactcaaaggaattgacgggggcccgcacaagcggtggagtatgtggtttaattcgatgcaacgcgaagaaccttaccagggtttgacatgtcgcgaatctttctgaaaggagagagtgccttagggagcgcgaacacaggtggtgcatggctgtcgtcagctcgtgtcgtgagatgttgggttaagtccc
Otu0437	0	1	0	0	0	0	0	0	3	0	0	0	3	6	4	Bacteria;Cyanobacteria;Cyanobacteria;SubsectionII;FamilyII;Pleurocapsa;uncultured_organism;	Cyanobacteriia(96.99)	Bacteria;Cyanobacteria;Cyanobacteriia;	tagtcctagccgtaaacgatggacactaggtgttgcccgtatcgacccgggcagtgccgtagccaacgcgttaagtgtcccgcctggggagtacgcacgcaagtgtgaaactcaaaggaattgacgggggcccgcacaagcggtggagtatgtggtttaattcgatgcaacgcgaagaaccttaccagggcttgacatgtccagaaccctactgaaaggtgggggtgccttcgggagctggaacacaggtggtgcatggctgtcgtcagctcgtgtcgtgagatgttgggttaagtccc
Otu0443	0	0	0	0	0	1	0	1	0	4	0	0	0	0	2	Bacteria;Cyanobacteria;Cyanobacteria_unclassified;Cyanobacteria_unclassified;Cyanobacteria_unclassified;Cyanobacteria_unclassified;Cyanobacteria_unclassified;	Leptolyngbyaceae (84)	Bacteria;Cyanobacteria;Cyanobacteriia;Leptolyngbyales;Leptolyngbyaceae	tagtcctagccgtaaacgatgacaactaggtgtggttcgtatcgacccgagccgtgccgtagccaacgcgttaagttgtccgcctggggagtacgcacgcaagtgtgaaactcaaaggaattgacgggggcccgcacaagcggtggagtatgtggtttaattcgatgcaacgcgaagaaccttaccagggcttgacatgtcgcgaacctctgagaaattggagggtgccttcgggagcgcgaacacaggtggtgcatggctgtcgtcagctcgtgtcgtgagatgttgggttaagtccc
Otu0492	0	0	0	0	0	4	0	3	0	0	0	0	0	0	0	Bacteria;Cyanobacteria;Cyanobacteria;Cyanobacteria_unclassified;Cyanobacteria_unclassified;Cyanobacteria_unclassified;Cyanobacteria_unclassified;	Nostocaceae(95.3177)	Bacteria;Cyanobacteria;Cyanobacteriia;Cyanobacteriales;Nostocaceae;	tagtcctagccgtaaacgatgaacactaggcgttgtctgtatcgacccggacagtgccgtagctaacgcgttaagtgttccgcctggggagtacgcaggcaactgtgaaactcaaaggaattgacgggggcccgcacaagcggtggagtatgtggtttaattcgatgcaacgcgaagaaccttaccaaggcttgacatgtctggaatcttgatgaaagttgagagtgccttagggagccagaacacaggtggtgcatggctgtcgtcagctcgtgtcgtgagatgttgggttaagtccc
Otu0545	0	1	0	0	0	1	0	2	0	0	1	0	0	0	0	Bacteria;Cyanobacteria;Melainabacteria;Obscuribacterales;uncultured_bacterium;uncultured_bacterium_unclassified;uncultured_bacterium_unclassified;	Calothrix(100)	Bacteria;Cyanobacteria;Cyanobacteriia;Cyanobacteriales;Nostocaceae;Calothrix PCC-6303;	tagtcctagccgtaaacgatggatactaggcgttgcccgtatcgacccgggcattgtcgtagctaacgcgttaagtatcccgcctggggagtacgcacgcaagtgtgaaactcaaaggaattgacgggggcccgcacaagcggtggagtatgtggtttaattcgatgcaacgcgaagaaccttaccaggacttgacatgtcgcgaaccctgctgaaaggtgggggtgccttcgggagcgcgaacacaggtggtgcatggctgtcgtcagctcgtgtcgtgagatgttgggttaagtccc
Otu0582	1	0	0	0	0	0	0	0	5	0	0	0	0	0	0	Bacteria;Cyanobacteria;Melainabacteria;Obscuribacterales;uncultured_bacterium;uncultured_bacterium_unclassified;uncultured_bacterium_unclassified;	Cyanobacteriales(95)	Bacteria;Cyanobacteria;Cyanobacteriia;Cyanobacteriales;	tagtcctagccgtaaacgctggatactaggcgttgcttgtatcgacccgagcagtgccgtagctaacgcgttaagtatcccgcctggggagtacgcaggcaactgtgaaactcaaaggaattgatgggggcccacacaagcggtggagtatgtggtttaattcgatgcaacgcgaagaaccttaccaggacttgacatgttgcgaactccgatgaaagttggaggtgccttcgggagcgcgaacacaggtggtgcatggctgtcgtcagctcgtgtcgtgagatgttgggttaagtccca
Otu0584	0	0	0	0	0	0	0	2	0	0	0	0	0	0	0	Bacteria;Cyanobacteria;Cyanobacteria_unclassified;Cyanobacteria_unclassified;Cyanobacteria_unclassified;Cyanobacteria_unclassified;Cyanobacteria_unclassified;	Nostocaceae (87)	Bacteria;Cyanobacteria;Cyanobacteriia;Cyanobacteriales;Nostocaceae	tagtcctagccgtaaacgatggatactaggcgttgtctgtatcgacccggacagtgccgtagctaacgcgttaagtatcccgcctggggagtacgcacgcaagtgtgaaactcaaaggaattgacgggggcccgcacaagcggtggagtatgtggtttaattcgatgcaacgcgaagaaccttaccagggcttgacatgtcgcgaatttcagggaaacttgaaagtgccttcgggagcgcgaacacaggtggtgcatggctgtcgtcagctcgtgtcgtgagatgttgggttaagtccc
Otu0652	0	0	0	0	0	2	2	2	0	0	0	0	0	0	0	Bacteria;Cyanobacteria;Cyanobacteria_unclassified;Cyanobacteria_unclassified;Cyanobacteria_unclassified;Cyanobacteria_unclassified;Cyanobacteria_unclassified;	Pleurocapsa(95.3177)	Bacteria;Cyanobacteria;Cyanobacteriia;Cyanobacteriales;Xenococcaceae;Pleurocapsa PCC-7319;	tagtcctagctgtaaacgatgaacactaggcgttgcttgtatcgacccgagcagtgccgtagccaacgcgttaagtgttccgcctggggagtacgcacgcaagtgtgaaactcaaaggaattgacgggggcccgcacaagcggtggagtatgtggtttaattcgatgcaacgcgaagaaccttaccaggacttgacatctcgagaagctgtaggagactacggtgtgccttagggaactcgaagacaggtggtgcatggctgtcgtcagctcgtgtcgtgagatgttgggttaagtccc
Otu0680	0	0	0	0	0	0	2	0	0	0	0	0	0	0	0	Bacteria;Cyanobacteria;Melainabacteria;Obscuribacterales;uncultured_bacterium;uncultured_bacterium_unclassified;uncultured_bacterium_unclassified;	Cyanobacteriia(95.6522)	Bacteria;Cyanobacteria;Cyanobacteriia;	tagtcctagctgtaaacgatggatactaggcgttgcccgtatcgacccgggcagtgccgtagctaacgcgttaagtatcccgcctggggagtacgcacgcaagtgtgaaactcaaaggaattgacgggggcccgcacaagcggtggagtatgtggtttaattcgatgcaacgcgaagaaccttaccagggtttgacatgccgcgaatcttgccgagaggtaagagtgccttcgggagcgcggacacaggtggtgcatggctgtcgtcagctcgtgtcgtgagatgttgggttaagtccc
Otu0684	0	0	0	0	0	1	0	0	1	0	0	0	1	0	0	Bacteria;Cyanobacteria;Melainabacteria;Obscuribacterales;uncultured_bacterium;uncultured_bacterium_unclassified;uncultured_bacterium_unclassified;	Chroococcidiopsis(98.3278)	Bacteria;Cyanobacteria;Cyanobacteriia;Cyanobacteriales;Chroococcidiopsaceae;Chroococcidiopsis PCC 7203;	tagtcctagccgtaaacgatggatactaggcgtttctcgtatcgacccgaggagtgccggagccaacgcgttaagtatcccgcctggggagtacgcacgcaagtgtgaaactcaaaggaattgacgggggcccgcacaagcggtggagtatgtggtttaattcgatgcaacgcgaagaaccttaccagggcttgacatgtctggaacttgggggaaactccagggtgccgaaaggagccagaacacaggtggtgcatggctgtcgtcagctcgtgtcgtgagatgttgggttaagtccc
Otu0687	0	0	0	0	0	2	0	0	0	0	0	2	0	2	0	Bacteria;Cyanobacteria;Cyanobacteria_unclassified;Cyanobacteria_unclassified;Cyanobacteria_unclassified;Cyanobacteria_unclassified;Cyanobacteria_unclassified;	Cyanobacteriia(95.6667)	Bacteria;Cyanobacteria;Cyanobacteriia;	tagtcctggccgtaaacgatggacactaggtgttgcgcgtatcgacccgtgcagtgccgtagctaacgcgttaagtgtcccgcctggggagtacgctcgcaagagtgaaactcaaaggaattgacgggggcccgcacaagcggtggagtatgtggtttaattcgatgcaacgcgaagaaccttaccagggtttgacatgtcgcgaatctttgtgaaagcagagagtgccttcgggagcgcgaacacaggtggtgcatggctgtcgtcagctcgtgtcgtgagatgttgggttaagtccc
Otu0767	0	0	0	0	0	1	2	0	0	0	0	0	0	0	0	Bacteria;Cyanobacteria;Cyanobacteria_unclassified;Cyanobacteria_unclassified;Cyanobacteria_unclassified;Cyanobacteria_unclassified;Cyanobacteria_unclassified;	Leptolyngbyaceae(97.3244)	Bacteria;Cyanobacteria;Cyanobacteriia;Leptolyngbyales;Leptolyngbyaceae;	tagtcctagctgtaaacgatggatactaggcgttgtccgtatcgacccgggcagtgccgtagctaacgcgttaagtatcccgcctggggagtacgctcgcaagagtgaaactcaaaggaattgacgggggcccgcacaagcggtggagtatgtggtttaattcgatgcaacgcgaagaaccttaccagggcttgacatgtcgcgaatcctcttgaaagggaggagtgccttcgggagcgcgagcacaggtggtgcatggctgtcgtcagctcgtgtcgtgagatgttgggttaagtccc
Otu0826	0	0	0	0	0	0	0	0	0	0	0	0	1	4	0	Bacteria;Cyanobacteria;Cyanobacteria_unclassified;Cyanobacteria_unclassified;Cyanobacteria_unclassified;Cyanobacteria_unclassified;Cyanobacteria_unclassified;	Leptolyngbya(93.6877)	Bacteria;Cyanobacteria;Cyanobacteriia;Leptolyngbyales;Leptolyngbyaceae;Leptolyngbya PCC-6306;	gtagtccacgccgtaaacgatgacaactaggcgtggttcgtatcgacccgagccgtgccgtagccaacgcgttaagttgcccgcctggggagtacgcacgcaagtgtgaaactcaaaggaattgacgggggcccgcacaagcggtggagtatgtggtttaattcgatgcaacgcgaagaaccttaccaaggcttgacatcctgcgaaccccggtgaaagctgggggtgccttcgggagcgcagagacaggtggtgcatggctgtcgtcagctcgtgtcgtgagatgttgggttaagtccc
Otu0828	2	0	0	0	0	0	0	0	2	0	0	0	0	0	0	Bacteria;Cyanobacteria;Cyanobacteria;SubsectionI;FamilyI;Merismopedia;Merismopedia_punctata_PMC242.05;	Pleurocapsa (93)	Bacteria;Cyanobacteria;Cyanobacteriia;Cyanobacteriales;Microcystaceae; Pleurocapsa	tagtcctagccgtaaacgatggaaactaggcgtggcttgtatcgacccgagccgtgccgaagctaacgcgttaagtttcccgcctggggagtacgcacgcaagtgtgaaactcaaaggaattgacgggggcccgcacaagcggtggagtatgtggtttaattcgatgcaacgcgaagaaccttaccagggcttgacatgtccagaacttcggtgaaagccgaaggtgccttcgggagctggaacacaggtggtgcatggctgtcgtcagctcgtgtcgtgagatgttgggttaagtccc
Otu0835	0	0	0	0	0	1	1	1	0	0	0	0	0	0	0	Bacteria;Cyanobacteria;Cyanobacteria_unclassified;Cyanobacteria_unclassified;Cyanobacteria_unclassified;Cyanobacteria_unclassified;Cyanobacteria_unclassified;	Leptolyngbyaceae (85)	Bacteria;Cyanobacteria;Cyanobacteriia;Leptolyngbyales;Leptolyngbyaceae;	tagtcctagccgtaaacgatggatactaggtgttgcgcgtatcgacccgtgcagtgccgtagctaacgcgttaagtatcccgcctggggagtacgcacgcaagtgtgaaactcaaaggaattgacgggggcccgcacaagcggtggagtatgtggtttaattcgatgcaacgcgaagaaccttaccagggcttgacatgtctagaattcttgcgaaagtaggaagtgccttcgggaactagaacacaggtggtgcatggctgtcgtcagctcgtgtcgtgagatgttgggttaagtccc
Otu0849	0	0	0	0	0	0	0	1	0	0	0	0	1	1	2	Bacteria;Cyanobacteria;Cyanobacteria_unclassified;Cyanobacteria_unclassified;Cyanobacteria_unclassified;Cyanobacteria_unclassified;Cyanobacteria_unclassified;	Leptolyngbyaceae(96.99)	Bacteria;Cyanobacteria;Cyanobacteriia;Leptolyngbyales;Leptolyngbyaceae;	tagtcctagctgtaaacgatgacaactaggtgttgcccgtatcgacccgggcagtgccgtagccaacgcgttaagttgtccgcctggggagtacgcacgcaagtgtgaaactcaaaggaattgacgggggcccgcacaagcggtggagtatgtggtttaattcgatgcaacgcgaagaaccttaccagggcttgacatgtcgcgaatccttctgaaaggagggagtgcctacgggagcgcgaacacaggtggtgcatggctgtcgtcagctcgtgtcgtgagatgttgggttaagtccc
Otu0857	0	0	0	0	0	1	0	1	0	0	1	0	0	0	0	Bacteria;Cyanobacteria;Melainabacteria;Obscuribacterales;uncultured_bacterium;uncultured_bacterium_unclassified;uncultured_bacterium_unclassified;	Microcystaceae(97.6589)	Bacteria;Cyanobacteria;Cyanobacteriia;Cyanobacteriales;Microcystaceae;	tagtcctagccgtaaacgatggatactaggcgtggcttgtatcgacccgagccgtgccggagctaacgcgttaagtatcccgcctggggagtacgcacgcaagtgtgaaactcaaaggaattgacgggggcccgcacaagcggtggagtatgtggtttaattcgatgcaacgcgaagaaccttaccagggcttgacatgtcgcgaaccttggggaaacctgagggtgccttcgggagcgcgaacacaggtggtgcatggctgtcgtcagctcgtgtcgtgagatgttgggttaagtccc
Otu0890	0	0	0	0	0	1	0	0	0	0	1	0	0	0	0	Bacteria;Cyanobacteria;Melainabacteria;Obscuribacterales;uncultured_bacterium;uncultured_bacterium_unclassified;uncultured_bacterium_unclassified;	Microcystaceae(97)	Bacteria;Cyanobacteria;Cyanobacteriia;Cyanobacteriales;Microcystaceae	tagtcctagccgtaaacgatggaaactaggcgtggcttgtatcgacccgagccgtgccgaagctaacgcgttaagtttcccgcctggggagtacgcacgcaagtgtgaaactcaaaggaattgacgggggcccgcacaagcggtggagtatgtggtttaattcgatgcaacgcgaagaaccttaccaggacttgacatgtcgcgaatttgggtgaaagctcgaagtgccttcgggagcgcgaacacaggtgctgcatggctgtcgtcagctcgtgtcgtgagatgttgggttaagtccc
Otu0900	0	0	0	0	0	0	0	0	1	0	0	0	0	1	1	Bacteria;Cyanobacteria;Cyanobacteria_unclassified;Cyanobacteria_unclassified;Cyanobacteria_unclassified;Cyanobacteria_unclassified;Cyanobacteria_unclassified;	Cyanobacteriia(95)	Bacteria;Cyanobacteria;Cyanobacteriia;	gtagtcctagcagtaaacgatggacactaggtgttgcgcgtatcgacccgtgcagtgccgtagccaacgcgttaagtgtcccgcctggggagtacgctcgcaagagtgaaactcaaaggaattgacgggggcccgcacaagcggtggagtatgtggtttaattcgatgcaacgcgaagaaccttaccagggcttgacatgtgcagaatctctatgaaagtagagagtgccttcgggaactgcaacacaggtggtgcatggctgtcgtcagctcgtgtcgtgagatgttgggttaagtccc
Otu0962	0	1	0	0	0	1	0	0	0	0	0	0	0	0	0	Bacteria;Cyanobacteria;Melainabacteria;Obscuribacterales;uncultured_bacterium;uncultured_bacterium_unclassified;uncultured_bacterium_unclassified;	Cyanobacteriales(97.9933)	Bacteria;Cyanobacteria;Cyanobacteriia;Cyanobacteriales;	tagtcctagccgtaaacgatggatactaggcgttgagagtatcgaccctctcagtgccggagccaacgcgttaagtatcccgcctggggagtacgcacgcaagtgtgaaactcaaaggaattgacgggggcccgcacaagcggtggagtatgtggtttaattcgatgcaacgcgaagaaccttaccagggcttgacatgtctggaactctggggaaactcggaggtgccgaaaggagccagaacacaggtggtgcatggctgtcgtcagctcgtgtcgtgagatgttgggttaagtccc
Otu1011	0	0	0	0	0	0	0	0	0	0	0	1	0	0	0	Bacteria;Cyanobacteria;Melainabacteria;Obscuribacterales;uncultured_bacterium;uncultured_bacterium_unclassified;uncultured_bacterium_unclassified;	Cyanobacteriia(97.6589)	Bacteria;Cyanobacteria;Cyanobacteriia;	tagtcctagctgtaaacgatggatactaggtgtggttcgtatcgacccgagccgtgccggagctaacgcgttaagtatcccgcctggggagtacgcacgcaagtgtgaaactcaaaggaattgacgggggcccgcacaagcggtggagtatgtggtttaattcgatgcaacgcgaagaaccttaccaaggcttgacatgtcgcgaatcttcctgaaaggggagagtgccttcgggagcgcgaacacaggtggtgcatggctgtcgtcagctcgtgtcgtgagatgttgggttaagtccc
Otu1260	0	0	0	0	0	0	0	0	2	0	0	0	0	0	1	Bacteria;Cyanobacteria;Cyanobacteria_unclassified;Cyanobacteria_unclassified;Cyanobacteria_unclassified;Cyanobacteria_unclassified;Cyanobacteria_unclassified;	Wilmottia(96.6555)	Bacteria;Cyanobacteria;Cyanobacteriia;Cyanobacteriales;Coleofasciculaceae;Wilmottia Ant-Ph58;	tagtcctagccgtaaacgatggatactaggtgtggcttgtatcgacccgagccgtgccgtagctaacgcgttaagtatcccgcctggggagtacgcgcgcaagcgtgaaactcaaaggaattgacgggggcccgcacaagcggtggagtatgtggtttaattcgatgcaacgcgaagaaccttaccagggcttgtcatgtctggaatctccttgaaagaggagagtgccttcgggagccagaacacaggtggtgcatggctgtcgtcagctcgtgtcgtgagatgttgggttaagtccc
Otu0572	0	0	0	0	0	1	0	0	0	5	0	0	0	0	0	Bacteria; p__Bacteria_unclassified; c__Bacteria_unclassified; o__Bacteria_unclassified; f__Bacteria_unclassified; g__Bacteria_unclassified; s__Bacteria_unclassified;unassigned	Cyanobacteriia (99)	Bacteria;Cyanobacteria;Cyanobacteriia;Cyanobacteriia_unclassified;Cyanobacteriia_unclassified;Cyanobacteriia_unclassified	gtagtcctacgctgtaaacgatgacaactaggtgtggttcgtatcgacccgagccgtgccgaagccaacgcgataagttgtccgcctggggagtacgcacgcaagtgtgaaactcaaaggaattgacgggggcccgcacaagcggtggagtatgtggtttaattcgatgcaacgcgaagaaccttaccagggcttgacatgtgcagaacctttgggaaactgaagggtgccttcgggaactgcaacacaggtggtgcatggctgtcgtcagctcgtgtcgtgagatgttgggttaagtccc
Otu0659	0	0	0	0	0	0	1	1	0	0	1	0	0	0	0	Bacteria; p__Bacteria_unclassified; c__Bacteria_unclassified; o__Bacteria_unclassified; f__Bacteria_unclassified; g__Bacteria_unclassified; s__Bacteria_unclassified;unassigned	Leptolyngbyaceae (80)	Bacteria;Cyanobacteria;Cyanobacteriia;Leptolyngbyales;Leptolyngbyaceae;Leptolyngbyaceae_unclassified	gtagtccacactgtaaacgatgacaactaggtgttggccgtatcgacccggtcagtgccgtagctaacgcgttaagttgtccgcctggggagtacgctcgcaagagtgaaactcaaaggaattgacgggggcccgcacaagcggtggagtatgtggtttaattcgatgcaacgcgaagaaccttaccagggcttgacatgtcgcgaatcccggtgaaagtcgggagtgccttcgggagcgcgaacacaggtggtgcatggctgtcgtcagctcgtgtcgtgagatgttgggttaagtccc
Otu0706	0	0	0	0	0	0	2	2	0	0	0	0	0	0	0	Bacteria; p__Bacteria_unclassified; c__Bacteria_unclassified; o__Bacteria_unclassified; f__Bacteria_unclassified; g__Bacteria_unclassified; s__Bacteria_unclassified;unassigned	Caenarcaniphilales_ge(100)	Bacteria;Cyanobacteria;Vampirivibrionia;Caenarcaniphilales;Caenarcaniphilales_fa;Caenarcaniphilales_ge	tagtccacgctgtaaacgatgaatactagatgttgcaggtatcgacccctgcagtatcgcagctaacgcgttaagtattctgcctgggaagtacactcgcaagagtgaaactcaaaggaattgacggggacccgcacaagaggtggaacatgtggtttaattcgatgcaacgcgaaaaacctcacctagacttgacatgtcaggaatccgagtgaaagcttggagtgcccgcaagggagcctgaacacaggtgctgcatggttgtcgtcagctcgtgtcgtgagatgttgggttaagtccc
Otu0730	0	0	0	0	0	1	0	1	0	0	0	0	0	0	0	Bacteria; p__Bacteria_unclassified; c__Bacteria_unclassified; o__Bacteria_unclassified; f__Bacteria_unclassified; g__Bacteria_unclassified; s__Bacteria_unclassified;unassigned	Cyanobacteriales (91)	Bacteria;Cyanobacteria;Cyanobacteriia;Cyanobacteriales;Cyanobacteriales_unclassified;Cyanobacteriales_unclassified	gtagtcccggccgtaaacgatggatactaggcgttgcgtgtatcgacccacgcagtgccgtagctaacgcgttaagtatcccgcctggggagtacgcacgcaagtgtgaaactcaaaggaattgacgggggcccgcacaagcggtggagtatgtggtttaattcgatgcaacgcgaagaaccttaccagggcttgacatgtctggaatcttgatgaaagttaagagtgccttagggagccagaacacaggtggtgcatggctgtcgtcagctcgtgtcgtgagatgttcggttaagtccg
Otu0762	0	0	0	0	0	1	0	2	0	0	0	0	0	0	0	Bacteria; p__Bacteria_unclassified; c__Bacteria_unclassified; o__Bacteria_unclassified; f__Bacteria_unclassified; g__Bacteria_unclassified; s__Bacteria_unclassified;unassigned	Cyanobacteriia (100)	Bacteria;Cyanobacteria;Cyanobacteriia;Cyanobacteriia_unclassified;Cyanobacteriia_unclassified;Cyanobacteriia_unclassified	tagtcctagccgtaaacgatggatactcgatgttggacgtatcgacccgttcagtatcttagctaacgcgttaagtatcccgcctgggaagtacgctcgcaagagtgaaactcaaaggaattgacgggggcccgcacaagcggtggaggatgtggtttaattcgatgcaacgcgaagaaccttaccagggtttgatagaagtgttggtcctctgaaaaggggtccttattccgcttctacaggtggtgcatggctgtcgtcagctcgtgtcgtgagatgttgggttaagtccc
Otu1180	0	0	0	0	0	1	0	0	0	0	0	0	0	0	0	Bacteria; p__Bacteria_unclassified; c__Bacteria_unclassified; o__Bacteria_unclassified; f__Bacteria_unclassified; g__Bacteria_unclassified; s__Bacteria_unclassified;unassigned	Phormidesmis (95)	Bacteria;Cyanobacteria;Cyanobacteriia;Leptolyngbyales;Leptolyngbyaceae;Phormidesmis_ANT.L52.6	gtagtccacaccctaaacgatgcatactaggtgttgcccgtatcgacccgggcagtgccgtagccaacgcgttaagttgtccgcctggggagtacgcacgcaagtgtgaaactcaaaggaattgacgggggcccgcacaagcggtggagtatgtggtttaattcgatgcaacgcgaagaaccttaccaaggcttgacatgtgcagaacctccttgaaaggggggggtgccttcgggagctgcaacacaggtggtgcatggctgtcgtcagctcgtgtcgtgagatgttgggttaagtccc
Otu1224	0	0	0	0	0	0	0	0	1	1	0	0	0	0	0	Bacteria; p__Bacteria_unclassified; c__Bacteria_unclassified; o__Bacteria_unclassified; f__Bacteria_unclassified; g__Bacteria_unclassified; s__Bacteria_unclassified;unassigned	Cyanobacteriia (98)	Bacteria;Cyanobacteria;Cyanobacteriia;Cyanobacteriia_unclassified;Cyanobacteriia_unclassified;Cyanobacteriia_unclassified	tagtcctagccgtaaacgatggacactcgatgcagtttgtattgacccaagctgtgtcttagctaacgcgttaagtgtcccgcctggggagtacgcacgcaagtgtgaaactcaaaggaattgacggggacccgcacaagcggtggaggatgtggtttaattcgatgcaacgcgaagaaccttaccagggcttgacatgtctggaatctctgtgaaagtggagagtgccttcgggagccagaacacaggtggtgcatggctgtcgtcagttcgtgtcgtgagatgttgggttcagtccc
