# Supplementary material for: Life on the Rocks: First Insights Into the Microbiota of the Threatened Aquatic Rheophyte Hanseniella heterophylla
Source: Front Plant Sci. 2021 Jun 14;12:634960. doi: 10.3389/fpls.2021.634960 (PMC8238419; doi:10.3389/fpls.2021.634960)
Supplement: Supplementary file 1 [file Data_Sheet_1.zip › Data Sheet 1/Supplementary Table S6.xlsx]

## Sheet: TableS6
Table S6. Percent occurrence and taxonomic information of all functional assigned fungi detected in this study (5 sampling points/study area, 15 sampling points in total) .
OTU ID	Khek	Than	San	Mean occurrence (%)	taxonomy	Phylum	Class	Order	Family	Genus	Species	Taxon	Function
Otu0038	100	100	100	100	Fungi	Basidiomycota	Agaricomycetes	Thelephorales	Thelephoraceae	Tomentella	Tomentella_sp	Tomentella	Ectomycorrhizal
Otu0003	100	100	100	100	Fungi	Basidiomycota	Microbotryomycetes	Sporidiobolales	Incertae_sedis	Sporobolomyces	Sporobolomyces_bannaensis	Sporobolomyces	Fungal Parasite-Saprotroph
Otu0011	100	100	100	100	Fungi	Ascomycota	Dothideomycetes	Capnodiales	Mycosphaerellaceae	Mycosphaerella	Mycosphaerella_tassiana	Mycosphaerella	Plant Pathogen
Otu0002	100	80	100	93.3333	Fungi	Basidiomycota	Microbotryomycetes	Sporidiobolales	Incertae_sedis	Sporobolomyces	Sporobolomyces_marcillae	Sporobolomyces	Fungal Parasite-Saprotroph
Otu0022	100	80	80	86.6667	Fungi	Basidiomycota	Microbotryomycetes	Sporidiobolales	Incertae_sedis	Rhodotorula	Rhodotorula_mucilaginosa	Rhodotorula	Multifunctions
Otu0023	80	100	80	86.6667	Fungi	Ascomycota	Saccharomycetes	Saccharomycetales	Saccharomycetaceae	Saccharomyces	Saccharomyces_unclassified	Saccharomyces	Saprotroph
Otu0061	80	60	100	80	Fungi	Basidiomycota	Microbotryomycetes	Sporidiobolales	Incertae_sedis	Sporobolomyces	Sporobolomyces_ruberrimus	Sporobolomyces	Fungal Parasite-Saprotroph
Otu0136	80	80	60	73.3333	Fungi	Ascomycota	Sordariomycetes	Hypocreales	Hypocreaceae	Hypocrea	Hypocrea_lixii	Hypocrea	Endophyte-Fungal Parasite
Otu0089	80	60	80	73.3333	Fungi	Ascomycota	Eurotiomycetes	Eurotiales	Trichocomaceae	Talaromyces	Talaromyces_unclassified	Talaromyces	Saprotroph
Otu0289	40	80	80	66.6667	Fungi	Ascomycota	Sordariomycetes	Hypocreales	Hypocreaceae	Trichoderma	Trichoderma_atroviride	Trichoderma atroviride	Endophyte
Otu0146	80	40	80	66.6667	Fungi	Ascomycota	Dothideomycetes	Capnodiales	Mycosphaerellaceae	Mycosphaerella	Mycosphaerella_tassiana	Mycosphaerella	Plant Pathogen
Otu0090	60	60	80	66.6667	Fungi	Zygomycota	Incertae_sedis	Mucorales	Umbelopsidaceae	Umbelopsis	Umbelopsis_dimorpha	Umbelopsis	Saprotroph
Otu0088	60	60	60	60	Fungi	Basidiomycota	Agaricomycetes	Agaricales	Amanitaceae	Amanita	Amanita_unclassified	Amanita	Ectomycorrhizal
Otu0056	40	40	100	60	Fungi	Basidiomycota	Agaricomycetes	Sebacinales	Sebacinales_Group_B	Piriformospora	Piriformospora_indica	Piriformospora	Endophyte-Orchid Mycorrhizal-Saprotroph
Otu0159	40	60	80	60	Fungi	Ascomycota	Dothideomycetes	Pleosporales	Montagnulaceae	Paraconiothyrium	Paraconiothyrium_hawaiiense	Paraconiothyrium	Saprotroph
Otu0123	40	40	80	53.3333	Fungi	Basidiomycota	Agaricomycetes	Russulales	Russulaceae	Russula	Russula_fragilis	Russula	Ectomycorrhizal
Otu0144	40	60	60	53.3333	Fungi	Ascomycota	Dothideomycetes	Pleosporales	Didymosphaeriaceae	Roussoella	Roussoella_hysterioides	Roussoella	Saprotroph
Otu0070	100	60	0	53.3333	Fungi	Basidiomycota	Microbotryomycetes	Sporidiobolales	Incertae_sedis	Rhodosporidium	Rhodosporidium_diobovatum	Rhodosporidium	Saprotroph
Otu0137	40	80	20	46.6667	Fungi	Ascomycota	Dothideomycetes	Pleosporales	Didymosphaeriaceae	Roussoella	Roussoella_hysterioides	Roussoella	Saprotroph
Otu0133	20	60	60	46.6667	Fungi	Ascomycota	Leotiomycetes	Incertae_sedis	Myxotrichaceae	Oidiodendron	Oidiodendron_chlamydosporicum	Oidiodendron	Ericoid Mycorrhizal
Otu0102	20	60	60	46.6667	Fungi	Ascomycota	Dothideomycetes	Pleosporales	Didymosphaeriaceae	Roussoella	Roussoella_hysterioides	Roussoella	Saprotroph
Otu0083	40	40	60	46.6667	Fungi	Basidiomycota	Agaricomycetes	Phallales	Phallaceae	Dictyophora	Dictyophora_echinovolvata	Dictyophora	Saprotroph
Otu0128	0	60	80	46.6667	Fungi	Ascomycota	Saccharomycetes	Saccharomycetales	Saccharomycetaceae	Saccharomyces	Saccharomyces_eubayanus	Saccharomyces	Saprotroph
Otu0192	20	60	40	40	Fungi	Ascomycota	Eurotiomycetes	Chaetothyriales	Herpotrichiellaceae	Herpotrichiellaceae_unclassified	Herpotrichiellaceae_unclassified	Herpotrichiellaceae	Animal Pathogen-Fungal Parasite- Saprotroph
Otu0244	40	40	40	40	Fungi	Basidiomycota	Agaricomycetes	Thelephorales	Thelephoraceae	Thelephoraceae_unclassified	Thelephoraceae_unclassified	Thelephoraceae	Ectomycorrhizal-Saprotroph
Otu0004	80	0	40	40	Fungi	Ascomycota	Dothideomycetes	Pleosporales	Montagnulaceae	Montagnulaceae_unclassified	Montagnulaceae_unclassified	Montagnulaceae	Fungal Parasite-Plant Pathogen- Saprotroph
Otu0196	40	40	40	40	Fungi	Ascomycota	Dothideomycetes	Capnodiales	Mycosphaerellaceae	Mycosphaerella	Mycosphaerella_tassiana	Mycosphaerella	Plant Pathogen
Otu0288	40	20	60	40	Fungi	Ascomycota	Dothideomycetes	Capnodiales	Mycosphaerellaceae	Pseudocercospora	Pseudocercospora_sp	Pseudocercospora	Plant Pathogen
Otu0075	100	20	0	40	Fungi	Basidiomycota	Cystobasidiomycetes	Cystobasidiales	Cystobasidiaceae	Cystobasidium	Cystobasidium_slooffiae	Cystobasidium	Fungal Parasite
Otu0018	80	20	0	33.3333	Fungi	Basidiomycota	Tremellomycetes	Trichosporonales	Trichosporonaceae	Trichosporon	Trichosporon_gracile	Trichosporon	Animal Pathogen
Otu0169	0	60	40	33.3333	Fungi	Ascomycota	Eurotiomycetes	Chaetothyriales	Herpotrichiellaceae	unclassified_Herpotrichiellaceae	Herpotrichiellaceae_sp	Herpotrichiellaceae	Animal Pathogen-Fungal Parasite- Saprotroph
Otu0186	20	20	60	33.3333	Fungi	Basidiomycota	Agaricomycetes	Russulales	Russulaceae	Russula	Russula_densifolia	Russula	Ectomycorrhizal
Otu0444	40	20	40	33.3333	Fungi	Basidiomycota	Agaricomycetes	Agaricales	Amanitaceae	Amanita	Amanita_unclassified	Amanita	Ectomycorrhizal
Otu0216	0	40	60	33.3333	Fungi	Basidiomycota	Agaricomycetes	Sebacinales	Sebacinaceae	Sebacinaceae_unclassified	Sebacinaceae_unclassified	Sebacinaceae	Ectomycorrhizal
Otu0529	20	20	60	33.3333	Fungi	Ascomycota	Sordariomycetes	Hypocreales	Hypocreaceae	Trichoderma	Trichoderma_atroviride	Trichoderma atroviride	Endophyte
Otu0483	40	20	40	33.3333	Fungi	Ascomycota	Sordariomycetes	Incertae_sedis	Glomerellaceae	Colletotrichum	Colletotrichum_unclassified	Colletotrichum	Endophyte-Plant Pathogen
Otu0118	0	40	60	33.3333	Fungi	Ascomycota	Dothideomycetes	Pleosporales	Montagnulaceae	unclassified_Montagnulaceae	Montagnulaceae_sp	Montagnulaceae	Fungal Parasite-Plant Pathogen- Saprotroph
Otu0205	20	40	40	33.3333	Fungi	Ascomycota	Dothideomycetes	Pleosporales	Montagnulaceae	Montagnulaceae_unclassified	Montagnulaceae_unclassified	Montagnulaceae	Fungal Parasite-Plant Pathogen- Saprotroph
Otu0268	40	20	40	33.3333	Fungi	Basidiomycota	Microbotryomycetes	Sporidiobolales	Incertae_sedis	Sporobolomyces	Sporobolomyces_bannaensis	Sporobolomyces	Fungal Parasite-Saprotroph
Otu0081	100	0	0	33.3333	Fungi	Basidiomycota	Microbotryomycetes	Sporidiobolales	Incertae_sedis	Rhodotorula	Rhodotorula_minuta	Rhodotorula	Multifunctions
Otu0032	20	20	60	33.3333	Fungi	Ascomycota	Sordariomycetes	Hypocreales	Nectriaceae	Gibberella	Gibberella_fujikuroi	Gibberella	Plant Pathogen
Otu0084	0	20	80	33.3333	Fungi	Ascomycota	Sordariomycetes	Incertae_sedis	Apiosporaceae	Apiosporaceae_unclassified	Apiosporaceae_unclassified	Apiosporaceae	Saprotroph
Otu0122	0	40	60	33.3333	Fungi	Ascomycota	Sordariomycetes	Incertae_sedis	Apiosporaceae	Apiosporaceae_unclassified	Apiosporaceae_unclassified	Apiosporaceae	Saprotroph
Otu0256	40	20	40	33.3333	Fungi	Ascomycota	Dothideomycetes	Pleosporales	Didymosphaeriaceae	Roussoella	Roussoella_hysterioides	Roussoella	Saprotroph
Otu0381	20	40	40	33.3333	Fungi	Ascomycota	Dothideomycetes	Pleosporales	Incertae_sedis	Massariosphaeria	Massariosphaeria_sp	Massariosphaeria	Saprotroph
Otu0176	20	40	40	33.3333	Fungi	Basidiomycota	Agaricomycetes	Phallales	Phallaceae	Phallaceae_unclassified	Phallaceae_unclassified	Phallaceae	Saprotroph
Otu0127	0	20	60	26.6667	Fungi	Ascomycota	Sordariomycetes	Chaetosphaeriales	Chaetosphaeriaceae	Chloridium	Chloridium_sp	Chloridium	Ectomycorrhizal
Otu0119	60	20	0	26.6667	Fungi	Basidiomycota	Cystobasidiomycetes	Cystobasidiales	Cystobasidiaceae	Cystobasidium	Cystobasidium_unclassified	Cystobasidium	Fungal Parasite
Otu0412	20	20	40	26.6667	Fungi	Ascomycota	Leotiomycetes	Helotiales	Incertae_sedis	Hyphodiscus	Hyphodiscus_sp	Hyphodiscus	Fungal Parasite
Otu0779	20	20	40	26.6667	Fungi	Ascomycota	Sordariomycetes	Hypocreales	Ophiocordycipitaceae	Purpureocillium	Purpureocillium_lilacinum	Purpureocillium	Fungal Parasite
Otu0086	0	20	60	26.6667	Fungi	Ascomycota	Dothideomycetes	Pleosporales	Montagnulaceae	unclassified_Montagnulaceae	Montagnulaceae_sp	Montagnulaceae	Fungal Parasite-Plant Pathogen- Saprotroph
Otu0095	20	20	40	26.6667	Fungi	Basidiomycota	Microbotryomycetes	Sporidiobolales	Incertae_sedis	Sporobolomyces	Sporobolomyces_odoratus	Sporobolomyces	Fungal Parasite-Saprotroph
Otu0248	20	40	20	26.6667	Fungi	Ascomycota	Dothideomycetes	Capnodiales	Mycosphaerellaceae	Mycosphaerella	Mycosphaerella_tassiana	Mycosphaerella	Plant Pathogen
Otu0546	20	20	40	26.6667	Fungi	Ascomycota	Dothideomycetes	Capnodiales	Mycosphaerellaceae	Mycosphaerella	Mycosphaerella_tassiana	Mycosphaerella	Plant Pathogen
Otu0494	40	20	20	26.6667	Fungi	Ascomycota	Dothideomycetes	Capnodiales	Mycosphaerellaceae	Mycosphaerella	Mycosphaerella_tassiana	Mycosphaerella	Plant Pathogen
Otu0190	40	20	20	26.6667	Fungi	Ascomycota	Dothideomycetes	Pleosporales	Pleosporaceae	Curvularia	Curvularia_lunata	Curvularia	Plant Pathogen
Otu0200	20	20	40	26.6667	Fungi	Ascomycota	Dothideomycetes	Botryosphaeriales	Botryosphaeriaceae	Lasiodiplodia	Lasiodiplodia_crassispora	Lasiodiplodia	Plant Pathogen
Otu0344	20	20	40	26.6667	Fungi	Ascomycota	Sordariomycetes	Hypocreales	Bionectriaceae	Clonostachys	Clonostachys_rosea	Clonostachys	Plant Pathogen
Otu0548	20	20	40	26.6667	Fungi	Ascomycota	Sordariomycetes	Hypocreales	Bionectriaceae	Clonostachys	Clonostachys_rosea	Clonostachys	Plant Pathogen
Otu0319	40	0	40	26.6667	Fungi	Ascomycota	Dothideomycetes	Capnodiales	Mycosphaerellaceae	Zasmidium	Zasmidium_cellare	Mycosphaerellaceae	Plant Pathogen-Saprotroph
Otu0194	20	20	40	26.6667	Fungi	Ascomycota	Leotiomycetes	Helotiales	Sclerotiniaceae	Botrytis	Botrytis_caroliniana	Botrytis	Plant pathotrogen-Saprotroph
Otu0142	0	20	60	26.6667	Fungi	Ascomycota	Pezizomycetes	Pezizales	Ascobolaceae	unclassified_Ascobolaceae	Ascobolaceae_sp	Ascobolaceae	Saprotroph
Otu0153	0	40	40	26.6667	Fungi	Ascomycota	Dothideomycetes	Pleosporales	Didymosphaeriaceae	Roussoella	Roussoella_hysterioides	Roussoella	Saprotroph
Otu0131	20	20	40	26.6667	Fungi	Ascomycota	Sordariomycetes	Hypocreales	Incertae_sedis	Myrothecium	Myrothecium_cinctum	Myrothecium	Saprotroph
Otu0306	20	20	40	26.6667	Fungi	Ascomycota	Incertae_sedis	Incertae_sedis	Pseudeurotiaceae	Pseudeurotium	Pseudeurotium_hygrophilum	Pseudeurotium	Saprotroph
Otu0313	0	40	40	26.6667	Fungi	Basidiomycota	Wallemiomycetes	Geminibasidiales	Geminibasidiaceae	Geminibasidium	Geminibasidium_sp	Geminibasidium	Saprotroph
Otu0500	0	40	40	26.6667	Fungi	Ascomycota	Leotiomycetes	Incertae_sedis	Incertae_sedis	Leohumicola	Leohumicola_unclassified	Leohumicola	Saprotroph
Otu0322	20	40	0	20	Fungi	Ascomycota	Eurotiomycetes	Chaetothyriales	Herpotrichiellaceae	Herpotrichiellaceae_unclassified	Herpotrichiellaceae_unclassified	Herpotrichiellaceae	Animal Pathogen-Fungal Parasite- Saprotroph
Otu0508	0	20	40	20	Fungi	Ascomycota	Eurotiomycetes	Chaetothyriales	Herpotrichiellaceae	Herpotrichiellaceae_unclassified	Herpotrichiellaceae_unclassified	Herpotrichiellaceae	Animal Pathogen-Fungal Parasite- Saprotroph
Otu0249	20	20	20	20	Fungi	Basidiomycota	Agaricomycetes	Thelephorales	Thelephoraceae	Tomentella	Tomentella_unclassified	Tomentella	Ectomycorrhizal
Otu0506	0	40	20	20	Fungi	Ascomycota	Saccharomycetes	Saccharomycetales	Metschnikowiaceae	Metschnikowia	Metschnikowia_pulcherrima	Metschnikowia pulcherrima	Endophyte
Otu0295	20	20	20	20	Fungi	Ascomycota	Sordariomycetes	Diaporthales	Diaporthaceae	unclassified_Diaporthaceae	Diaporthaceae_sp	Diaporthaceae	Endophyte-Plant Pathogen- Saprotroph
Otu0291	40	20	0	20	Fungi	Ascomycota	Sordariomycetes	Xylariales	Xylariaceae	Xylariaceae_unclassified	Xylariaceae_unclassified	Xylariaceae	Endophyte-Plant Pathogen-Saprotroph
Otu0802	20	0	40	20	Fungi	Ascomycota	Leotiomycetes	Helotiales	Incertae_sedis	Hyphodiscus	Hyphodiscus_sp	Hyphodiscus	Fungal Parasite
Otu0541	0	40	20	20	Fungi	Ascomycota	Sordariomycetes	Hypocreales	Ophiocordycipitaceae	Purpureocillium	Purpureocillium_lilacinum	Purpureocillium	Fungal Parasite
Otu0184	40	0	20	20	Fungi	Ascomycota	Dothideomycetes	Pleosporales	Phaeosphaeriaceae	unclassified_Phaeosphaeriaceae	Phaeosphaeriaceae_sp	Phaeosphaeriaceae	Fungal Parasite-Plant Pathogen- Saprotroph
Otu0441	40	0	20	20	Fungi	Ascomycota	Dothideomycetes	Pleosporales	Montagnulaceae	Montagnulaceae_unclassified	Montagnulaceae_unclassified	Montagnulaceae	Fungal Parasite-Plant Pathogen- Saprotroph
Otu0830	20	0	40	20	Fungi	Basidiomycota	Microbotryomycetes	Sporidiobolales	Incertae_sedis	Rhodotorula	Rhodotorula_mucilaginosa	Rhodotorula	Multifunctions
Otu0822	20	0	40	20	Fungi	Ascomycota	Dothideomycetes	Capnodiales	Mycosphaerellaceae	Mycosphaerella	Mycosphaerella_tassiana	Mycosphaerella	Plant Pathogen
Otu0072	0	40	20	20	Fungi	Ascomycota	Sordariomycetes	Hypocreales	Nectriaceae	Gibberella	Gibberella_fujikuroi	Gibberella	Plant Pathogen
Otu0121	40	0	20	20	Fungi	Ascomycota	Dothideomycetes	Pleosporales	Pleosporaceae	Curvularia	Curvularia_lunata	Curvularia	Plant Pathogen
Otu0231	20	0	40	20	Fungi	Basidiomycota	Agaricomycetes	Agaricales	Psathyrellaceae	Coprinellus	Coprinellus_unclassified	Psathyrellaceae	Saprotroph
Otu0230	0	20	40	20	Fungi	Basidiomycota	Agaricomycetes	Agaricales	Entolomataceae	Clitopilus	Clitopilus_sp	Clitopilus	Saprotroph
Otu0252	0	40	20	20	Fungi	Basidiomycota	Agaricomycetes	Polyporales	Phanerochaetaceae	Phanerochaete	Phanerochaete_unclassified	Phanerochaete	Saprotroph
Otu0669	20	20	20	20	Fungi	Basidiomycota	Agaricomycetes	Polyporales	Fomitopsidaceae	Fibroporia	Fibroporia_radiculosa	Fibroporia	Saprotroph
Otu0453	20	20	20	20	Fungi	Ascomycota	Dothideomycetes	Pleosporales	Montagnulaceae	Alloconiothyrium	Alloconiothyrium_aptrootii	Alloconiothyrium	Saprotroph
Otu0218	0	40	20	20	Fungi	Ascomycota	Sordariomycetes	Incertae_sedis	Apiosporaceae	Arthrinium	Arthrinium_unclassified	Apiosporaceae	Saprotroph
Otu0368	20	20	20	20	Fungi	Ascomycota	Sordariomycetes	Incertae_sedis	Apiosporaceae	Arthrinium	Arthrinium_marii	Apiosporaceae	Saprotroph
Otu0124	0	20	40	20	Fungi	Ascomycota	Dothideomycetes	Pleosporales	Didymosphaeriaceae	Roussoella	Roussoella_hysterioides	Roussoella	Saprotroph
Otu0233	0	20	40	20	Fungi	Ascomycota	Dothideomycetes	Pleosporales	Didymosphaeriaceae	Roussoella	Roussoella_hysterioides	Roussoella	Saprotroph
Otu0240	0	40	20	20	Fungi	Ascomycota	Dothideomycetes	Pleosporales	Didymosphaeriaceae	Roussoella	Roussoella_hysterioides	Roussoella	Saprotroph
Otu0294	0	20	40	20	Fungi	Ascomycota	Incertae_sedis	Incertae_sedis	Incertae_sedis	Staphylotrichum	Staphylotrichum_boninense	Staphylotrichum	Saprotroph
Otu0316	0	20	40	20	Fungi	Ascomycota	Eurotiomycetes	Eurotiales	Trichocomaceae	Talaromyces	Talaromyces_unclassified	Talaromyces	Saprotroph
Otu0395	20	0	40	20	Fungi	Ascomycota	Dothideomycetes	Pleosporales	Sporormiaceae	Westerdykella	Westerdykella_unclassified	Westerdykella	Saprotroph
Otu0513	20	20	20	20	Fungi	Ascomycota	Dothideomycetes	Pleosporales	Lophiostomataceae	Lophiostoma	Lophiostoma_unclassified	Lophiostoma	Saprotroph
Otu0584	40	0	20	20	Fungi	Ascomycota	Dothideomycetes	Pleosporales	Incertae_sedis	Massariosphaeria	Massariosphaeria_sp	Massariosphaeria	Saprotroph
Otu0575	0	20	40	20	Fungi	Ascomycota	Sordariomycetes	Hypocreales	Incertae_sedis	Myrothecium	Myrothecium_gramineum	Myrothecium	Saprotroph
Otu0840	20	0	40	20	Fungi	Ascomycota	Sordariomycetes	Hypocreales	Incertae_sedis	Sarocladium	Sarocladium_strictum	Sarocladium	Saprotroph
Otu0263	40	20	0	20	Fungi	Basidiomycota	Agaricomycetes	Agaricales	Strophariaceae	Gymnopilus	Gymnopilus_subearlei	Gymnopilus	Saprotroph
Otu0393	60	0	0	20	Fungi	Basidiomycota	Tremellomycetes	Trichosporonales	Trichosporonaceae	Trichosporon	Trichosporon_unclassified	Trichosporon	Animal Pathogen
Otu0612	60	0	0	20	Fungi	Basidiomycota	Tremellomycetes	Trichosporonales	Trichosporonaceae	Trichosporon	Trichosporon_unclassified	Trichosporon	Animal Pathogen
Otu0587	0	60	0	20	Fungi	Ascomycota	Sordariomycetes	Hypocreales	Hypocreaceae	Acrostalagmus	Acrostalagmus_luteoalbus	Acrostalagmus luteoalbus	Endophyte
Otu0468	60	0	0	20	Fungi	Basidiomycota	Cystobasidiomycetes	Cystobasidiales	Cystobasidiaceae	Cystobasidium	Cystobasidium_pinicola	Cystobasidium	Fungal Parasite
Otu0831	60	0	0	20	Fungi	Ascomycota	Dothideomycetes	Pleosporales	Montagnulaceae	Montagnulaceae_unclassified	Montagnulaceae_unclassified	Montagnulaceae	Fungal Parasite-Plant Pathogen- Saprotroph
Otu0386	0	20	20	13.3333	Fungi	Ascomycota	Sordariomycetes	Incertae_sedis	Incertae_sedis	Phialemoniopsis	Phialemoniopsis_ocularis	Phialemoniopsis ocularis	Animal Pathogen
Otu0499	20	20	0	13.3333	Fungi	Basidiomycota	Tremellomycetes	Trichosporonales	Trichosporonaceae	Trichosporon	Trichosporon_unclassified	Trichosporon	Animal Pathogen
Otu0212	0	20	20	13.3333	Fungi	Ascomycota	Eurotiomycetes	Chaetothyriales	Herpotrichiellaceae	unclassified_Herpotrichiellaceae	Herpotrichiellaceae_sp	Herpotrichiellaceae	Animal Pathogen-Fungal Parasite- Saprotroph
Otu0406	20	0	20	13.3333	Fungi	Ascomycota	Eurotiomycetes	Chaetothyriales	Herpotrichiellaceae	Herpotrichiellaceae_unclassified	Herpotrichiellaceae_unclassified	Herpotrichiellaceae	Animal Pathogen-Fungal Parasite- Saprotroph
Otu0419	0	20	20	13.3333	Fungi	Ascomycota	Eurotiomycetes	Chaetothyriales	Herpotrichiellaceae	Herpotrichiellaceae_unclassified	Herpotrichiellaceae_unclassified	Herpotrichiellaceae	Animal Pathogen-Fungal Parasite- Saprotroph
Otu0673	0	20	20	13.3333	Fungi	Basidiomycota	Agaricomycetes	Russulales	Russulaceae	Lactarius	Lactarius_atromarginatus	Lactarius	Ectomycorrhizal
Otu0723	0	20	20	13.3333	Fungi	Basidiomycota	Agaricomycetes	Russulales	Russulaceae	Lactarius	Lactarius_unclassified	Lactarius	Ectomycorrhizal
Otu0367	0	20	20	13.3333	Fungi	Ascomycota	Sordariomycetes	Hypocreales	Hypocreaceae	Trichoderma	Trichoderma_asperellum	Trichoderma asperellum	Endophyte
Otu0175	0	40	0	13.3333	Fungi	Ascomycota	Saccharomycetes	Saccharomycetales	Metschnikowiaceae	Metschnikowia	Metschnikowia_pulcherrima	Metschnikowia pulcherrima	Endophyte
Otu0053	0	20	20	13.3333	Fungi	Basidiomycota	Agaricomycetes	Sebacinales	Sebacinales_Group_B	Piriformospora	Piriformospora_indica	Piriformospora	Endophyte-Orchid Mycorrhizal-Saprotroph
Otu0304	20	0	20	13.3333	Fungi	Basidiomycota	Agaricomycetes	Sebacinales	Sebacinales_Group_B	Piriformospora	Piriformospora_indica	Piriformospora	Endophyte-Orchid Mycorrhizal-Saprotroph
Otu0362	20	0	20	13.3333	Fungi	Ascomycota	Sordariomycetes	Incertae_sedis	Glomerellaceae	Glomerellaceae_unclassified	Glomerellaceae_unclassified	Glomerellaceae	Endophyte-Plant Pathogen
Otu0608	0	20	20	13.3333	Fungi	Ascomycota	Sordariomycetes	Chaetosphaeriales	Chaetosphaeriaceae	Chaetosphaeria	Chaetosphaeria_vermicularioides	Chaetosphaeria	Endophyte-Saprotroph
Otu0475	20	20	0	13.3333	Fungi	Ascomycota	Sordariomycetes	Xylariales	Xylariaceae	Xylaria	Xylaria_nigripes	Xylaria	Endophyte-Saprotroph
Otu0618	20	20	0	13.3333	Fungi	Ascomycota	Sordariomycetes	Hypocreales	Nectriaceae	Cosmospora	Cosmospora_sp	Cosmospora	Fungal Parasite
Otu0485	0	20	20	13.3333	Fungi	Ascomycota	Sordariomycetes	Hypocreales	Ophiocordycipitaceae	Purpureocillium	Purpureocillium_lilacinum	Purpureocillium	Fungal Parasite
Otu0458	0	0	40	13.3333	Fungi	Ascomycota	Dothideomycetes	Pleosporales	Montagnulaceae	Montagnulaceae_unclassified	Montagnulaceae_unclassified	Montagnulaceae	Fungal Parasite-Plant Pathogen- Saprotroph
Otu0752	20	20	0	13.3333	Fungi	Basidiomycota	Agaricomycetes	Agaricales	Clavariaceae	Clavariaceae_unclassified	Clavariaceae_unclassified	Clavariaceae	Lichenized-Saprotroph
Otu0544	20	20	0	13.3333	Fungi	Basidiomycota	Microbotryomycetes	Sporidiobolales	Incertae_sedis	Rhodotorula	Rhodotorula_mucilaginosa	Rhodotorula	Multifunctions
Otu0554	0	20	20	13.3333	Fungi	Ascomycota	Dothideomycetes	Capnodiales	Mycosphaerellaceae	Mycosphaerella	Mycosphaerella_tassiana	Mycosphaerella	Plant Pathogen
Otu0239	20	0	20	13.3333	Fungi	Ascomycota	Dothideomycetes	Capnodiales	Teratosphaeriaceae	Devriesia	Devriesia_sp	Devriesia	Plant Pathogen
Otu0283	0	40	0	13.3333	Fungi	Ascomycota	Dothideomycetes	Pleosporales	Pleosporaceae	Edenia	Edenia_sp	Edenia	Plant Pathogen
Otu0329	0	20	20	13.3333	Fungi	Ascomycota	Sordariomycetes	Incertae_sedis	Plectosphaerellaceae	Plectosphaerella	Plectosphaerella_alismatis	Plectosphaerella	Plant Pathogen
Otu0512	0	20	20	13.3333	Fungi	Ascomycota	Sordariomycetes	Hypocreales	Bionectriaceae	Clonostachys	Clonostachys_unclassified	Clonostachys	Plant Pathogen
Otu0600	0	20	20	13.3333	Fungi	Ascomycota	Sordariomycetes	Xylariales	Amphisphaeriaceae	Pestalotiopsis	Pestalotiopsis_rhododendri	Pestalotiopsis	Plant Pathogen
Otu0623	0	20	20	13.3333	Fungi	Ascomycota	Sordariomycetes	Hypocreales	Bionectriaceae	Clonostachys	Clonostachys_unclassified	Clonostachys	Plant Pathogen
Otu0662	20	20	0	13.3333	Fungi	Ascomycota	Dothideomycetes	Pleosporales	Pleosporaceae	Edenia	Edenia_sp	Edenia	Plant Pathogen
Otu0687	0	40	0	13.3333	Fungi	Ascomycota	Sordariomycetes	Hypocreales	Nectriaceae	Gibberella	Gibberella_fujikuroi	Gibberella	Plant Pathogen
Otu0684	40	0	0	13.3333	Fungi	Ascomycota	Sordariomycetes	Hypocreales	Nectriaceae	Gibberella	Gibberella_intricans	Gibberella	Plant Pathogen
Otu0657	20	20	0	13.3333	Fungi	Basidiomycota	Agaricomycetes	Polyporales	Ganodermataceae	Ganoderma	Ganoderma_gibbosum	Ganodermataceae	Plant Pathogen-Saprotroph
Otu0466	20	20	0	13.3333	Fungi	Basidiomycota	Agaricomycetes	Agaricales	Psathyrellaceae	unclassified_Psathyrellaceae	Psathyrellaceae_sp	Psathyrellaceae	Saprotroph
Otu0373	20	20	0	13.3333	Fungi	Basidiomycota	Agaricomycetes	Agaricales	Entolomataceae	Clitopilus	Clitopilus_sp	Clitopilus	Saprotroph
Otu0761	0	20	20	13.3333	Fungi	Basidiomycota	Agaricomycetes	Corticiales	Corticiaceae	Corticium	Corticium_sp	Corticium	Saprotroph
Otu0260	0	20	20	13.3333	Fungi	Basidiomycota	Agaricomycetes	Trechisporales	Hydnodontaceae	Trechispora	Trechispora_unclassified	Trechispora	Saprotroph
Otu0380	0	20	20	13.3333	Fungi	Basidiomycota	Agaricomycetes	Trechisporales	Hydnodontaceae	Trechispora	Trechispora_unclassified	Trechispora	Saprotroph
Otu0628	0	20	20	13.3333	Fungi	Basidiomycota	Agaricomycetes	Trechisporales	Hydnodontaceae	Trechispora	Trechispora_unclassified	Trechispora	Saprotroph
Otu0402	0	20	20	13.3333	Fungi	Ascomycota	Incertae_sedis	Incertae_sedis	Pseudeurotiaceae	Pseudeurotiaceae_unclassified	Pseudeurotiaceae_unclassified	Pseudeurotiaceae	Saprotroph
Otu0341	40	0	0	13.3333	Fungi	Ascomycota	Pezizomycetes	Pezizales	Ascobolaceae	Ascobolaceae_unclassified	Ascobolaceae_unclassified	Ascobolaceae	Saprotroph
Otu0076	0	40	0	13.3333	Fungi	Ascomycota	Sordariomycetes	Hypocreales	Nectriaceae	Thelonectria	Thelonectria_unclassified	Thelonectria	Saprotroph
Otu0726	0	40	0	13.3333	Fungi	Ascomycota	Sordariomycetes	Hypocreales	Nectriaceae	Thelonectria	Thelonectria_unclassified	Thelonectria	Saprotroph
Otu0774	0	40	0	13.3333	Fungi	Ascomycota	Sordariomycetes	Hypocreales	Nectriaceae	Thelonectria	Thelonectria_unclassified	Thelonectria	Saprotroph
Otu0590	0	20	20	13.3333	Fungi	Ascomycota	Sordariomycetes	Incertae_sedis	Apiosporaceae	Apiosporaceae_unclassified	Apiosporaceae_unclassified	Apiosporaceae	Saprotroph
Otu0167	0	40	0	13.3333	Fungi	Ascomycota	Leotiomycetes	Helotiales	Incertae_sedis	Tetracladium	Tetracladium_marchalianum	Tetracladium	Saprotroph
Otu0242	0	20	20	13.3333	Fungi	Ascomycota	Dothideomycetes	Pleosporales	Didymosphaeriaceae	Roussoella	Roussoella_hysterioides	Roussoella	Saprotroph
Otu0275	0	0	40	13.3333	Fungi	Basidiomycota	Agaricomycetes	Polyporales	Meruliaceae	Podoscypha	Podoscypha_petalodes	Podoscypha	Saprotroph
Otu0262	0	20	20	13.3333	Fungi	Ascomycota	Dothideomycetes	Pleosporales	Corynesporascaceae	Corynespora	Corynespora_unclassified	Corynespora	Saprotroph
Otu0354	0	20	20	13.3333	Fungi	Ascomycota	Dothideomycetes	Pleosporales	Tetraplosphaeriaceae	Pseudotetraploa	Pseudotetraploa_curviappendiculata	Pseudotetraploa	Saprotroph
Otu0397	0	0	40	13.3333	Fungi	Basidiomycota	Agaricomycetes	Polyporales	Phanerochaetaceae	Hyphodermella	Hyphodermella_corrugata	Hyphodermella	Saprotroph
Otu0477	0	20	20	13.3333	Fungi	Ascomycota	Dothideomycetes	Pleosporales	Tetraplosphaeriaceae	Triplosphaeria	Triplosphaeria_unclassified	Triplosphaeria	Saprotroph
Otu0449	0	20	20	13.3333	Fungi	Ascomycota	Eurotiomycetes	Eurotiales	Trichocomaceae	Talaromyces	Talaromyces_unclassified	Talaromyces	Saprotroph
Otu0493	0	20	20	13.3333	Fungi	Ascomycota	Eurotiomycetes	Eurotiales	Trichocomaceae	Talaromyces	Talaromyces_unclassified	Talaromyces	Saprotroph
Otu0438	0	40	0	13.3333	Fungi	Ascomycota	Dothideomycetes	Pleosporales	Didymosphaeriaceae	Roussoella	Roussoella_hysterioides	Roussoella	Saprotroph
Otu0469	0	20	20	13.3333	Fungi	Ascomycota	Dothideomycetes	Pleosporales	Didymosphaeriaceae	Roussoella	Roussoella_hysterioides	Roussoella	Saprotroph
Otu0556	0	40	0	13.3333	Fungi	Ascomycota	Sordariomycetes	Xylariales	Xylariaceae	Virgaria	Virgaria_nigra	Virgaria	Saprotroph
Otu0552	20	0	20	13.3333	Fungi	Ascomycota	Incertae_sedis	Incertae_sedis	Incertae_sedis	Hansfordia	Hansfordia_pulvinata	Hansfordia	Saprotroph
Otu0611	0	20	20	13.3333	Fungi	Ascomycota	Incertae_sedis	Incertae_sedis	Incertae_sedis	Lunulospora	Lunulospora_cymbiformis	Lunulospora	Saprotroph
Otu0621	0	20	20	13.3333	Fungi	Ascomycota	Dothideomycetes	Pleosporales	Didymosphaeriaceae	Roussoella	Roussoella_hysterioides	Roussoella	Saprotroph
Otu0632	20	20	0	13.3333	Fungi	Ascomycota	Dothideomycetes	Pleosporales	Didymosphaeriaceae	Roussoella	Roussoella_hysterioides	Roussoella	Saprotroph
Otu0680	20	0	20	13.3333	Fungi	Ascomycota	Dothideomycetes	Pleosporales	Montagnulaceae	Paraphaeosphaeria	Paraphaeosphaeria_unclassified	Paraphaeosphaeria	Saprotroph
Otu0835	0	0	40	13.3333	Fungi	Ascomycota	Eurotiomycetes	Eurotiales	Trichocomaceae	Talaromyces	Talaromyces_aculeatus	Talaromyces	Saprotroph
Otu0739	0	0	40	13.3333	Fungi	Ascomycota	Incertae_sedis	Incertae_sedis	Incertae_sedis	Staphylotrichum	Staphylotrichum_boninense	Staphylotrichum	Saprotroph
Otu0771	0	20	20	13.3333	Fungi	Ascomycota	Sordariomycetes	Hypocreales	Incertae_sedis	Myrothecium	Myrothecium_unclassified	Myrothecium	Saprotroph
Otu0787	20	0	20	13.3333	Fungi	Ascomycota	Dothideomycetes	Pleosporales	Phaeosphaeriaceae	Sclerostagonospora	Sclerostagonospora_cycadis	Sclerostagonospora	Saprotroph
Otu0815	0	20	20	13.3333	Fungi	Ascomycota	Leotiomycetes	Incertae_sedis	Incertae_sedis	Leohumicola	Leohumicola_verrucosa	Leohumicola	Saprotroph
Otu0321	20	20	0	13.3333	Fungi	Ascomycota	Sordariomycetes	Sordariales	Chaetomiaceae	Humicola	Humicola_phialophoroides	Humicola	Saprotroph
Otu0424	40	0	0	13.3333	Fungi	Basidiomycota	Agaricomycetes	Phallales	Phallaceae	Phallus	Phallus_sp	Phallaceae	Saprotroph
Otu0467	0	20	20	13.3333	Fungi	Basidiomycota	Agaricomycetes	Phallales	Phallaceae	Phallaceae_unclassified	Phallaceae_unclassified	Phallaceae	Saprotroph
Otu0620	0	40	0	13.3333	Fungi	Basidiomycota	Agaricomycetes	Phallales	Phallaceae	unclassified_Phallaceae	Phallaceae_sp	Phallaceae	Saprotroph
Otu0624	0	0	40	13.3333	Fungi	Basidiomycota	Agaricomycetes	Polyporales	Meruliaceae	Abortiporus	Abortiporus_biennis	Abortiporus	Saprotroph
Otu0798	0	0	40	13.3333	Fungi	Basidiomycota	Agaricomycetes	Agaricales	Hygrophoraceae	Hygrocybe	Hygrocybe_unclassified	Hygrocybe	Saprotroph-Biotroph
Otu0545	20	20	0	13.3333	Fungi	Basidiomycota	Agaricomycetes	Agaricales	Hygrophoraceae	Gliophorus	Gliophorus_laetus	Gliophorus	Saprotroph-Symbiotroph
Otu0332	0	0	20	6.66667	Fungi	Ascomycota	Eurotiomycetes	Chaetothyriales	Chaetothyriaceae	Cyphellophora	Cyphellophora_guyanensis	Cyphellophora guyanensis	Animal Pathogen
Otu0676	0	0	20	6.66667	Fungi	Ascomycota	Sordariomycetes	Microascales	Microascaceae	Microascus	Microascus_cirrosus	Microascus cirrosus	Animal Pathogen
Otu0308	0	0	20	6.66667	Fungi	Basidiomycota	Tremellomycetes	Trichosporonales	Trichosporonaceae	Trichosporon	Trichosporon_mucoides	Trichosporon	Animal Pathogen
Otu0423	0	0	20	6.66667	Fungi	Basidiomycota	Tremellomycetes	Trichosporonales	Trichosporonaceae	Trichosporon	Trichosporon_gracile	Trichosporon	Animal Pathogen
Otu0672	0	0	20	6.66667	Fungi	Ascomycota	Sordariomycetes	Hypocreales	Clavicipitaceae	Metarhizium	Metarhizium_marquandii	Metarhizium	Animal Pathogen
Otu0299	0	0	20	6.66667	Fungi	Ascomycota	Eurotiomycetes	Chaetothyriales	Herpotrichiellaceae	unclassified_Herpotrichiellaceae	Herpotrichiellaceae_sp	Herpotrichiellaceae	Animal Pathogen-Fungal Parasite- Saprotroph
Otu0573	0	0	20	6.66667	Fungi	Ascomycota	Eurotiomycetes	Chaetothyriales	Herpotrichiellaceae	unclassified_Herpotrichiellaceae	Herpotrichiellaceae_sp	Herpotrichiellaceae	Animal Pathogen-Fungal Parasite- Saprotroph
Otu0574	0	0	20	6.66667	Fungi	Ascomycota	Eurotiomycetes	Chaetothyriales	Herpotrichiellaceae	Herpotrichiellaceae_unclassified	Herpotrichiellaceae_unclassified	Herpotrichiellaceae	Animal Pathogen-Fungal Parasite- Saprotroph
Otu0741	20	0	0	6.66667	Fungi	Ascomycota	Eurotiomycetes	Chaetothyriales	Herpotrichiellaceae	Herpotrichiellaceae_unclassified	Herpotrichiellaceae_unclassified	Herpotrichiellaceae	Animal Pathogen-Fungal Parasite- Saprotroph
Otu0347	0	20	0	6.66667	Fungi	Ascomycota	Eurotiomycetes	Chaetothyriales	Herpotrichiellaceae	Exophiala	Exophiala_dermatitidis	Exophiala	Animal Pathogen-Saprotroph
Otu0459	0	20	0	6.66667	Fungi	Basidiomycota	Agaricomycetes	Agaricales	Strophariaceae	Galerina	Galerina_unclassified	Galerina	Bryophyte Parasite-Saprotroph
Otu0827	0	20	0	6.66667	Fungi	Basidiomycota	Agaricomycetes	Thelephorales	Thelephoraceae	Tomentella	Tomentella_unclassified	Tomentella	Ectomycorrhizal
Otu0486	0	0	20	6.66667	Fungi	Basidiomycota	Agaricomycetes	Thelephorales	Thelephoraceae	unclassified_Thelephoraceae	Thelephoraceae_sp	Thelephoraceae	Ectomycorrhizal-Saprotroph
Otu0670	0	20	0	6.66667	Fungi	Ascomycota	Sordariomycetes	Hypocreales	Hypocreaceae	Acrostalagmus	Acrostalagmus_luteoalbus	Acrostalagmus luteoalbus	Endophyte
Otu0788	0	0	20	6.66667	Fungi	Ascomycota	Leotiomycetes	Helotiales	Incertae_sedis	Acidomelania	Acidomelania_panicicola	Acidomelania	Endophyte
Otu0602	0	0	20	6.66667	Fungi	Ascomycota	Leotiomycetes	Helotiales	Vibrisseaceae	Phialocephala	Phialocephala_unclassified	Phialocephala	Endophyte
Otu0740	0	0	20	6.66667	Fungi	Ascomycota	Sordariomycetes	Coniochaetales	Coniochaetaceae	Lecythophora	Lecythophora_fasciculata	Lecythophora	Endophyte
Otu0566	0	20	0	6.66667	Fungi	Ascomycota	Leotiomycetes	Incertae_sedis	Incertae_sedis	Meliniomyces	Meliniomyces_unclassified	Meliniomyces	Endophyte-Mycorrhizal-Saprotroph
Otu0246	0	0	20	6.66667	Fungi	Basidiomycota	Agaricomycetes	Sebacinales	Sebacinales_Group_B	Piriformospora	Piriformospora_indica	Piriformospora	Endophyte-Orchid Mycorrhizal-Saprotroph
Otu0336	0	20	0	6.66667	Fungi	Basidiomycota	Agaricomycetes	Sebacinales	Sebacinales_Group_B	Piriformospora	Piriformospora_indica	Piriformospora	Endophyte-Orchid Mycorrhizal-Saprotroph
Otu0775	20	0	0	6.66667	Fungi	Basidiomycota	Agaricomycetes	Sebacinales	Sebacinales_Group_B	Piriformospora	Piriformospora_indica	Piriformospora	Endophyte-Orchid Mycorrhizal-Saprotroph
Otu0795	20	0	0	6.66667	Fungi	Ascomycota	Dothideomycetes	Capnodiales	Incertae_sedis	Toxicocladosporium	Toxicocladosporium_unclassified	Toxicocladosporium	Endophyte-Plant Pathogen
Otu0617	0	20	0	6.66667	Fungi	Basidiomycota	Agaricomycetes	Agaricales	Marasmiaceae	Marasmiaceae_unclassified	Marasmiaceae_unclassified	Marasmiaceae	Endophyte-Plant Pathogen-Saprotroph
Otu0758	20	0	0	6.66667	Fungi	Ascomycota	Sordariomycetes	Diaporthales	Diaporthaceae	Diaporthaceae_unclassified	Diaporthaceae_unclassified	Diaporthaceae	Endophyte-Plant Pathogen-Saprotroph
Otu0525	0	0	20	6.66667	Fungi	Basidiomycota	Agaricomycetes	Auriculariales	Incertae_sedis	Exidia	Exidia_glandulosa	Exidia	Endophyte-Saprotroph
Otu0596	0	0	20	6.66667	Fungi	Ascomycota	Sordariomycetes	Xylariales	Xylariaceae	Xylaria	Xylaria_escharoidea	Xylaria	Endophyte-Saprotroph
Otu0531	0	0	20	6.66667	Fungi	Ascomycota	Sordariomycetes	Xylariales	Xylariaceae	Xylaria	Xylaria_intraflava	Xylaria	Endophyte-Saprotroph
Otu0653	0	20	0	6.66667	Fungi	Ascomycota	Sordariomycetes	Xylariales	Xylariaceae	Xylaria	Xylaria_intraflava	Xylaria	Endophyte-Saprotroph
Otu0597	0	0	20	6.66667	Fungi	Ascomycota	Leotiomycetes	Incertae_sedis	Myxotrichaceae	Oidiodendron	Oidiodendron_unclassified	Oidiodendron	Ericoid Mycorrhizal
Otu0572	0	0	20	6.66667	Fungi	Ascomycota	Dothideomycetes	Pleosporales	Phaeosphaeriaceae	Phaeosphaeriaceae_unclassified	Phaeosphaeriaceae_unclassified	Phaeosphaeriaceae	Fungal Parasite-Plant Pathogen- Saprotroph
Otu0542	0	20	0	6.66667	Fungi	Ascomycota	Dothideomycetes	Pleosporales	Phaeosphaeriaceae	Setophaeosphaeria	Setophaeosphaeria_badalingensis	Phaeosphaeriaceae	Fungal Parasite-Plant Pathogen- Saprotroph
Otu0562	20	0	0	6.66667	Fungi	Ascomycota	Dothideomycetes	Pleosporales	Phaeosphaeriaceae	Phaeosphaeriaceae_unclassified	Phaeosphaeriaceae_unclassified	Phaeosphaeriaceae	Fungal Parasite-Plant Pathogen- Saprotroph
Otu0750	0	20	0	6.66667	Fungi	Ascomycota	Dothideomycetes	Pleosporales	Phaeosphaeriaceae	Phaeosphaeriaceae_unclassified	Phaeosphaeriaceae_unclassified	Phaeosphaeriaceae	Fungal Parasite-Plant Pathogen- Saprotroph
Otu0797	20	0	0	6.66667	Fungi	Ascomycota	Dothideomycetes	Pleosporales	Montagnulaceae	Montagnulaceae_unclassified	Montagnulaceae_unclassified	Montagnulaceae	Fungal Parasite-Plant Pathogen- Saprotroph
Otu0811	0	0	20	6.66667	Fungi	Basidiomycota	Microbotryomycetes	Sporidiobolales	Incertae_sedis	Sporobolomyces	Sporobolomyces_unclassified	Sporobolomyces	Fungal Parasite-Saprotroph
Otu0828	0	0	20	6.66667	Fungi	Basidiomycota	Microbotryomycetes	Sporidiobolales	Incertae_sedis	Sporobolomyces	Sporobolomyces_unclassified	Sporobolomyces	Fungal Parasite-Saprotroph
Otu0279	20	0	0	6.66667	Fungi	Ascomycota	Lichinomycetes	Lichinales	Lichinaceae	Phylliscum	Phylliscum_demangeonii	Phylliscum	Lichenized
Otu0665	0	20	0	6.66667	Fungi	Ascomycota	Lecanoromycetes	Peltigerales	Pannariaceae	Pectenia	Pectenia_plumbea	Pannariaceae	Lichenized
Otu0595	0	0	20	6.66667	Fungi	Ascomycota	Eurotiomycetes	Verrucariales	Incertae_sedis	Agonimia	Agonimia_allobata	Agonimia	Lichenized
Otu0164	0	0	20	6.66667	Fungi	Ascomycota	Dothideomycetes	Pleosporales	Phaeosphaeriaceae	Stagonospora	Stagonospora_sp	Stagonospora	Plant Pathogen
Otu0261	0	0	20	6.66667	Fungi	Ascomycota	Dothideomycetes	Capnodiales	Mycosphaerellaceae	Mycosphaerella	Mycosphaerella_sp	Mycosphaerella	Plant Pathogen
Otu0709	0	20	0	6.66667	Fungi	Ascomycota	Dothideomycetes	Capnodiales	Mycosphaerellaceae	Mycosphaerella	Mycosphaerella_tassiana	Mycosphaerella	Plant Pathogen
Otu0158	0	0	20	6.66667	Fungi	Ascomycota	Sordariomycetes	Xylariales	Diatrypaceae	Eutypella	Eutypella_sp	Eutypella	Plant Pathogen
Otu0211	0	0	20	6.66667	Fungi	Ascomycota	Dothideomycetes	Botryosphaeriales	Botryosphaeriaceae	Neodeightonia	Neodeightonia_sp	Neodeightonia	Plant Pathogen
Otu0400	0	20	0	6.66667	Fungi	Basidiomycota	Agaricomycetes	Cantharellales	Ceratobasidiaceae	Ceratorhiza	Ceratorhiza_hydrophila	Ceratorhiza	Plant Pathogen
Otu0392	0	0	20	6.66667	Fungi	Ascomycota	Sordariomycetes	Diaporthales	Schizoparmaceae	Pilidiella	Pilidiella_tibouchinae	Pilidiella	Plant Pathogen
Otu0766	20	0	0	6.66667	Fungi	Ascomycota	Sordariomycetes	Hypocreales	Incertae_sedis	Trichothecium	Trichothecium_sp	Trichothecium	Plant Pathogen
Otu0694	20	0	0	6.66667	Fungi	Ascomycota	Sordariomycetes	Hypocreales	Nectriaceae	Gibberella	Gibberella_fujikuroi	Gibberella	Plant Pathogen
Otu0782	0	0	20	6.66667	Fungi	Ascomycota	Sordariomycetes	Incertae_sedis	Plectosphaerellaceae	Plectosphaerella	Plectosphaerella_alismatis	Plectosphaerella	Plant Pathogen
Otu0793	20	0	0	6.66667	Fungi	Ascomycota	Sordariomycetes	Hypocreales	Nectriaceae	Gibberella	Gibberella_fujikuroi	Gibberella	Plant Pathogen
Otu0772	0	20	0	6.66667	Fungi	Ascomycota	Sordariomycetes	Hypocreales	Nectriaceae	Gibberella	Gibberella_fujikuroi	Gibberella	Plant Pathogen
Otu0557	0	0	20	6.66667	Fungi	Ascomycota	Dothideomycetes	Pleosporales	Cucurbitariaceae	Cucurbitariaceae_unclassified	Cucurbitariaceae_unclassified	Cucurbitariaceae	Plant Pathogen-Saprotroph
Otu0370	0	20	0	6.66667	Fungi	Basidiomycota	Agaricomycetes	Polyporales	Ganodermataceae	Ganoderma	Ganoderma_australe	Ganodermataceae	Plant Pathogen-Saprotroph
Otu0403	0	20	0	6.66667	Fungi	Basidiomycota	Agaricomycetes	Agaricales	Psathyrellaceae	Coprinellus	Coprinellus_unclassified	Psathyrellaceae	Saprotroph
Otu0415	0	0	20	6.66667	Fungi	Basidiomycota	Agaricomycetes	Agaricales	Psathyrellaceae	Coprinellus	Coprinellus_xanthothrix	Psathyrellaceae	Saprotroph
Otu0663	0	20	0	6.66667	Fungi	Basidiomycota	Agaricomycetes	Agaricales	Psathyrellaceae	Coprinopsis	Coprinopsis_urticicola	Psathyrellaceae	Saprotroph
Otu0422	0	20	0	6.66667	Fungi	Basidiomycota	Agaricomycetes	Agaricales	Agaricaceae	Leucoagaricus	Leucoagaricus_unclassified	Leucoagaricus	Saprotroph
Otu0816	0	0	20	6.66667	Fungi	Basidiomycota	Agaricomycetes	Agaricales	Entolomataceae	Clitopilus	Clitopilus_sp	Clitopilus	Saprotroph
Otu0757	0	20	0	6.66667	Fungi	Basidiomycota	Agaricomycetes	Agaricales	Inocybaceae	Crepidotus	Crepidotus_sp	Crepidotus	Saprotroph
Otu0324	0	0	20	6.66667	Fungi	Basidiomycota	Agaricomycetes	Agaricales	Psathyrellaceae	Psathyrella	Psathyrella_unclassified	Psathyrella	Saprotroph
Otu0427	20	0	0	6.66667	Fungi	Basidiomycota	Agaricomycetes	Agaricales	Agaricaceae	Agaricus	Agaricus_unclassified	Agaricaceae	Saprotroph
Otu0495	0	20	0	6.66667	Fungi	Basidiomycota	Agaricomycetes	Agaricales	Agaricaceae	Agaricus	Agaricus_unclassified	Agaricaceae	Saprotroph
Otu0579	20	0	0	6.66667	Fungi	Basidiomycota	Agaricomycetes	Agaricales	Agaricaceae	Agaricus	Agaricus_flocculosipes	Agaricaceae	Saprotroph
Otu0818	0	20	0	6.66667	Fungi	Basidiomycota	Agaricomycetes	Agaricales	Agaricaceae	Calvatia	Calvatia_unclassified	Agaricaceae	Saprotroph
Otu0314	0	0	20	6.66667	Fungi	Basidiomycota	Agaricomycetes	Agaricales	Clavariaceae	Ramariopsis	Ramariopsis_flavescens	Ramariopsis	Saprotroph
Otu0359	0	0	20	6.66667	Fungi	Basidiomycota	Agaricomycetes	Agaricales	Clavariaceae	Clavulinopsis	Clavulinopsis_helvola	Clavulinopsis	Saprotroph
Otu0446	0	0	20	6.66667	Fungi	Basidiomycota	Agaricomycetes	Corticiales	Corticiaceae	Corticium	Corticium_sp	Corticium	Saprotroph
Otu0731	0	20	0	6.66667	Fungi	Basidiomycota	Agaricomycetes	Polyporales	Phanerochaetaceae	Phanerochaete	Phanerochaete_sordida	Phanerochaete	Saprotroph
Otu0760	0	0	20	6.66667	Fungi	Basidiomycota	Agaricomycetes	Trechisporales	Hydnodontaceae	Trechispora	Trechispora_sp	Trechispora	Saprotroph
Otu0697	0	0	20	6.66667	Fungi	Ascomycota	Eurotiomycetes	Chaetothyriales	Herpotrichiellaceae	Cladophialophora	Cladophialophora_unclassified	Cladophialophora	Saprotroph
Otu0733	0	0	20	6.66667	Fungi	Ascomycota	Eurotiomycetes	Chaetothyriales	Herpotrichiellaceae	Cladophialophora	Cladophialophora_unclassified	Cladophialophora	Saprotroph
Otu0351	0	0	20	6.66667	Fungi	Basidiomycota	Agaricomycetes	Geastrales	Geastraceae	Geastrum	Geastrum_unclassified	Geastraceae	Saprotroph
Otu0643	0	20	0	6.66667	Fungi	Basidiomycota	Agaricomycetes	Agaricales	Agaricaceae	Lycoperdon	Lycoperdon_pratense	Lycoperdon	Saprotroph
Otu0481	0	20	0	6.66667	Fungi	Ascomycota	Sordariomycetes	Sordariales	Sordariaceae	Sordariaceae_unclassified	Sordariaceae_unclassified	Sordariaceae	Saprotroph
Otu0785	0	20	0	6.66667	Fungi	Ascomycota	Dothideomycetes	Pleosporales	Sporormiaceae	Sporormiaceae_unclassified	Sporormiaceae_unclassified	Sporormiaceae	Saprotroph
Otu0528	0	0	20	6.66667	Fungi	Ascomycota	Dothideomycetes	Capnodiales	Capnodiaceae	Capnodium	Capnodium_sp	Capnodium	Saprotroph
Otu0561	0	20	0	6.66667	Fungi	Ascomycota	Dothideomycetes	Capnodiales	Capnodiaceae	Leptoxyphium	Leptoxyphium_kurandae	Leptoxyphium	Saprotroph
Otu0436	0	0	20	6.66667	Fungi	Ascomycota	Leotiomycetes	Helotiales	Incertae_sedis	Bisporella	Bisporella_citrina	Bisporella	Saprotroph
Otu0300	0	0	20	6.66667	Fungi	Ascomycota	Sordariomycetes	Incertae_sedis	Apiosporaceae	Apiosporaceae_unclassified	Apiosporaceae_unclassified	Apiosporaceae	Saprotroph
Otu0464	0	0	20	6.66667	Fungi	Ascomycota	Sordariomycetes	Incertae_sedis	Apiosporaceae	Apiosporaceae_unclassified	Apiosporaceae_unclassified	Apiosporaceae	Saprotroph
Otu0601	0	0	20	6.66667	Fungi	Ascomycota	Sordariomycetes	Incertae_sedis	Apiosporaceae	Arthrinium	Arthrinium_sp	Apiosporaceae	Saprotroph
Otu0213	0	20	0	6.66667	Fungi	Ascomycota	Sordariomycetes	Hypocreales	Nectriaceae	Mariannaea	Mariannaea_elegans	Mariannaea	Saprotroph
Otu0232	0	0	20	6.66667	Fungi	Basidiomycota	Agaricomycetes	Polyporales	Meruliaceae	Cymatoderma	Cymatoderma_dendriticum	Cymatoderma	Saprotroph
Otu0269	0	20	0	6.66667	Fungi	Zygomycota	Incertae_sedis	Mucorales	Umbelopsidaceae	Umbelopsis	Umbelopsis_isabellina	Umbelopsis	Saprotroph
Otu0257	0	0	20	6.66667	Fungi	Ascomycota	Leotiomycetes	Helotiales	Helotiaceae	Articulospora	Articulospora_sp	Articulospora	Saprotroph
Otu0281	0	20	0	6.66667	Fungi	Basidiomycota	Agaricomycetes	Polyporales	Phanerochaetaceae	Phlebiopsis	Phlebiopsis_unclassified	Phlebiopsis	Saprotroph
Otu0357	0	0	20	6.66667	Fungi	Ascomycota	Sordariomycetes	Hypocreales	Incertae_sedis	Sarocladium	Sarocladium_glaucum	Sarocladium	Saprotroph
Otu0442	0	20	0	6.66667	Fungi	Ascomycota	Dothideomycetes	Pleosporales	Phaeosphaeriaceae	Phaeosphaeria	Phaeosphaeria_unclassified	Phaeosphaeria	Saprotroph
Otu0401	0	0	20	6.66667	Fungi	Ascomycota	Leotiomycetes	Helotiales	Hyaloscyphaceae	Cistella	Cistella_sp	Cistella	Saprotroph
Otu0504	0	20	0	6.66667	Fungi	Ascomycota	Dothideomycetes	Pleosporales	Cucurbitariaceae	Curreya	Curreya_austroafricana	Curreya	Saprotroph
Otu0519	0	20	0	6.66667	Fungi	Basidiomycota	Agaricomycetes	Polyporales	Phanerochaetaceae	Hyphodermella	Hyphodermella_corrugata	Hyphodermella	Saprotroph
Otu0642	0	20	0	6.66667	Fungi	Ascomycota	Sordariomycetes	Xylariales	Xylariaceae	Hypoxylon	Hypoxylon_polyporus	Hypoxylon	Saprotroph
Otu0647	0	0	20	6.66667	Fungi	Ascomycota	Dothideomycetes	Pleosporales	Massarinaceae	Saccharicola	Saccharicola_sp	Saccharicola	Saprotroph
Otu0651	0	0	20	6.66667	Fungi	Ascomycota	Incertae_sedis	Incertae_sedis	Incertae_sedis	Campylospora	Campylospora_chaetocladia	Campylospora	Saprotroph
Otu0654	0	0	20	6.66667	Fungi	Ascomycota	Dothideomycetes	Pleosporales	Montagnulaceae	Deniquelata	Deniquelata_barringtoniae	Deniquelata	Saprotroph
Otu0688	0	0	20	6.66667	Fungi	Ascomycota	Incertae_sedis	Incertae_sedis	Incertae_sedis	Ochroconis	Ochroconis_unclassified	Ochroconis	Saprotroph
Otu0664	0	20	0	6.66667	Fungi	Ascomycota	Dothideomycetes	Pleosporales	Incertae_sedis	Massariosphaeria	Massariosphaeria_sp	Massariosphaeria	Saprotroph
Otu0682	0	0	20	6.66667	Fungi	Ascomycota	Incertae_sedis	Incertae_sedis	Incertae_sedis	Scolecobasidium	Scolecobasidium_constrictum	Scolecobasidium	Saprotroph
Otu0713	20	0	0	6.66667	Fungi	Ascomycota	Dothideomycetes	Pleosporales	Incertae_sedis	Massariosphaeria	Massariosphaeria_sp	Massariosphaeria	Saprotroph
Otu0727	0	20	0	6.66667	Fungi	Ascomycota	Dothideomycetes	Pleosporales	Montagnulaceae	Paraphaeosphaeria	Paraphaeosphaeria_pilleata	Paraphaeosphaeria	Saprotroph
Otu0759	20	0	0	6.66667	Fungi	Ascomycota	Dothideomycetes	Pleosporales	Didymosphaeriaceae	Roussoella	Roussoella_hysterioides	Roussoella	Saprotroph
Otu0808	0	20	0	6.66667	Fungi	Ascomycota	Leotiomycetes	Incertae_sedis	Incertae_sedis	Leohumicola	Leohumicola_unclassified	Leohumicola	Saprotroph
Otu0720	0	0	20	6.66667	Fungi	Basidiomycota	Agaricomycetes	Polyporales	Phanerochaetaceae	Hyphodermella	Hyphodermella_rosae	Hyphodermella	Saprotroph
Otu0763	20	0	0	6.66667	Fungi	Ascomycota	Geoglossomycetes	Geoglossales	Geoglossaceae	Trichoglossum	Trichoglossum_unclassified	Trichoglossum	Saprotroph
Otu0800	0	0	20	6.66667	Fungi	Ascomycota	Incertae_sedis	Incertae_sedis	Incertae_sedis	Hansfordia	Hansfordia_pulvinata	Hansfordia	Saprotroph
Otu0747	20	0	0	6.66667	Fungi	Ascomycota	Dothideomycetes	Pleosporales	Lophiostomataceae	Lophiostoma	Lophiostoma_sp	Lophiostoma	Saprotroph
Otu0777	20	0	0	6.66667	Fungi	Basidiomycota	Agaricomycetes	Agaricales	Schizophyllaceae	Schizophyllum	Schizophyllum_commune	Schizophyllum	Saprotroph
Otu0318	0	0	20	6.66667	Fungi	Basidiomycota	Agaricomycetes	Phallales	Phallaceae	Phallaceae_unclassified	Phallaceae_unclassified	Phallaceae	Saprotroph
Otu0738	0	20	0	6.66667	Fungi	Basidiomycota	Agaricomycetes	Phallales	Phallaceae	Phallus	Phallus_sp	Phallaceae	Saprotroph
Otu0254	0	0	20	6.66667	Fungi	Basidiomycota	Agaricomycetes	Phallales	Phallaceae	Dictyophora	Dictyophora_echinovolvata	Dictyophora	Saprotroph
Otu0638	20	0	0	6.66667	Fungi	Basidiomycota	Agaricomycetes	Agaricales	Hygrophoraceae	Hygrocybe	Hygrocybe_reidii	Hygrocybe	Saprotroph-Biotroph
Otu0792	0	20	0	6.66667	Fungi	Basidiomycota	Agaricomycetes	Agaricales	Hygrophoraceae	Hygrocybe	Hygrocybe_cantharellus	Hygrocybe	Saprotroph-Biotroph
